# Supplementary material for: Assessing immunogenicity barriers of the HIV-1 envelope trimer
Source: NPJ Vaccines. 2023 Sep 30;8:148. doi: 10.1038/s41541-023-00746-3 (PMC10542815; doi:10.1038/s41541-023-00746-3)
Supplement: Supplementary file 3 — Supplementary dataset for Figure 1 [file 41541_2023_746_MOESM3_ESM.xlsx]

## Sheet: Fig. 1c
		Frequency (%)
	DANA	V3 loop binding	Trimer binding	Low-level binding
	1	98.9	1.1	0
	2	93.5	1.1	5.4
	3	39.4	18.8	41.9
	4	73.5	7.2	19.3
	5	43.8	12.5	43.8

## Sheet: Fig. 1d left
	DANA	Binding	Neut score
	1	trimer	0
	1	trimer	0
	1	V3	0
	1	V3	0
	1	V3	0
	1	V3	1
	1	V3	0
	1	V3	0
	1	V3	0
	1	V3	0
	1	V3	0
	1	V3	0
	1	V3	0
	1	V3	0
	1	V3	0
	1	V3	0
	1	V3	0
	1	V3	0
	1	V3	0
	1	V3	0
	1	V3	0
	1	V3	0
	1	V3	0
	1	V3	0
	1	V3	0
	1	V3	0
	1	V3	1
	1	V3	0
	1	V3	0
	1	V3	0
	1	V3	0
	1	V3	0
	1	V3	0
	1	V3	1
	1	V3	0
	1	V3	0
	1	V3	0
	1	V3	0
	1	V3	0
	1	V3	0
	1	V3	0
	1	V3	2
	1	V3	0
	1	V3	2
	1	V3	0
	1	V3	0
	1	V3	0
	1	V3	1
	1	V3	0
	1	V3	0
	1	V3	0
	1	V3	0
	1	V3	0
	1	V3	0
	1	V3	0
	1	V3	0
	1	V3	0
	1	V3	0
	1	V3	0
	1	V3	2
	1	V3	0
	1	V3	0
	1	V3	0
	1	V3	0
	1	V3	0
	1	V3	4
	1	V3	0
	1	V3	0
	1	V3	0
	1	V3	0
	1	V3	0
	1	V3	0
	1	V3	0
	1	V3	0
	1	V3	1
	1	V3	0
	1	V3	0
	1	V3	0
	1	V3	0
	1	V3	1
	1	V3	1
	1	V3	0
	1	V3	0
	1	V3	0
	1	V3	0
	1	V3	0
	1	V3	0
	1	V3	0
	1	V3	0
	1	V3	0
	1	V3	0
	1	V3	0
	1	V3	1
	1	V3	0
	1	V3	0
	1	V3	0
	1	V3	0
	1	V3	1
	1	V3	2
	1	V3	0
	1	V3	0
	1	V3	0
	1	V3	0
	1	V3	0
	1	V3	0
	1	V3	0
	1	V3	0
	1	V3	0
	1	V3	0
	1	V3	0
	1	V3	1
	1	V3	0
	1	V3	1
	1	V3	36
	1	V3	0
	1	V3	0
	1	V3	0
	1	V3	0
	1	V3	0
	1	V3	0
	1	V3	0
	1	V3	0
	1	V3	0
	1	V3	0
	1	V3	0
	1	V3	0
	1	V3	0
	1	V3	0
	1	V3	0
	1	V3	0
	1	V3	0
	1	V3	0
	1	V3	0
	1	V3	0
	1	V3	0
	1	V3	0
	1	V3	0
	1	V3	0
	1	V3	0
	1	V3	0
	1	V3	0
	1	V3	0
	1	V3	0
	1	V3	0
	1	V3	0
	1	V3	0
	1	V3	0
	1	V3	0
	1	V3	0
	1	V3	0
	1	V3	0
	1	V3	0
	1	V3	0
	1	V3	0
	1	V3	0
	1	V3	0
	1	V3	0
	1	V3	0
	1	V3	0
	1	V3	0
	1	V3	0
	1	V3	0
	1	V3	0
	1	V3	0
	1	V3	0
	1	V3	0
	1	V3	0
	1	V3	0
	1	V3	0
	1	V3	0
	1	V3	0
	1	V3	0
	1	V3	0
	1	V3	0
	1	V3	0
	1	V3	0
	1	V3	0
	2	low-level		0
	2	low-level		0
	2	low-level		0
	2	low-level		0
	2	low-level		0
	2	low-level		0
	2	low-level		0
	2	low-level		0
	2	low-level		0
	2	low-level		0
	2	trimer		0
	2	trimer		3
	2	V3		0
	2	V3		0
	2	V3		0
	2	V3		0
	2	V3		0
	2	V3		0
	2	V3		0
	2	V3		0
	2	V3		0
	2	V3		0
	2	V3		0
	2	V3		0
	2	V3		0
	2	V3		0
	2	V3		1
	2	V3		0
	2	V3		0
	2	V3		0
	2	V3		0
	2	V3		0
	2	V3		0
	2	V3		8
	2	V3		0
	2	V3		0
	2	V3		0
	2	V3		0
	2	V3		0
	2	V3		4
	2	V3		0
	2	V3		0
	2	V3		0
	2	V3		0
	2	V3		0
	2	V3		0
	2	V3		0
	2	V3		0
	2	V3		0
	2	V3		0
	2	V3		0
	2	V3		1
	2	V3		0
	2	V3		0
	2	V3		0
	2	V3		0
	2	V3		0
	2	V3		0
	2	V3		0
	2	V3		0
	2	V3		0
	2	V3		0
	2	V3		0
	2	V3		0
	2	V3		3
	2	V3		0
	2	V3		0
	2	V3		0
	2	V3		0
	2	V3		12
	2	V3		0
	2	V3		0
	2	V3		0
	2	V3		0
	2	V3		0
	2	V3		0
	2	V3		0
	2	V3		0
	2	V3		0
	2	V3		0
	2	V3		0
	2	V3		0
	2	V3		0
	2	V3		0
	2	V3		0
	2	V3		0
	2	V3		0
	2	V3		4
	2	V3		0
	2	V3		0
	2	V3		0
	2	V3		8
	2	V3		0
	2	V3		0
	2	V3		0
	2	V3		0
	2	V3		0
	2	V3		0
	2	V3		0
	2	V3		0
	2	V3		0
	2	V3		0
	2	V3		0
	2	V3		0
	2	V3		0
	2	V3		0
	2	V3		0
	2	V3		0
	2	V3		0
	2	V3		3
	2	V3		10
	2	V3		0
	2	V3		0
	2	V3		0
	2	V3		0
	2	V3		0
	2	V3		0
	2	V3		0
	2	V3		0
	2	V3		0
	2	V3		0
	2	V3		0
	2	V3		0
	2	V3		0
	2	V3		0
	2	V3		0
	2	V3		0
	2	V3		0
	2	V3		0
	2	V3		0
	2	V3		0
	2	V3		0
	2	V3		3
	2	V3		0
	2	V3		0
	2	V3		0
	2	V3		0
	2	V3		0
	2	V3		0
	2	V3		0
	2	V3		0
	2	V3		0
	2	V3		0
	2	V3		1
	2	V3		0
	2	V3		0
	2	V3		0
	2	V3		0
	2	V3		0
	2	V3		0
	2	V3		0
	2	V3		0
	2	V3		0
	2	V3		0
	2	V3		0
	2	V3		0
	2	V3		0
	2	V3		0
	2	V3		0
	2	V3		12
	2	V3		0
	2	V3		0
	2	V3		0
	2	V3		0
	2	V3		0
	2	V3		0
	2	V3		0
	2	V3		0
	2	V3		1
	2	V3		0
	2	V3		0
	2	V3		0
	2	V3		0
	2	V3		0
	2	V3		8
	2	V3		1
	2	V3		0
	2	V3		0
	2	V3		18
	2	V3		0
	2	V3		0
	2	V3		0
	2	V3		0
	2	V3		0
	3	low-level			0
	3	low-level			0
	3	low-level			0
	3	low-level			3
	3	low-level			0
	3	low-level			0
	3	low-level			0
	3	low-level			0
	3	low-level			0
	3	low-level			0
	3	low-level			0
	3	low-level			0
	3	low-level			0
	3	low-level			0
	3	low-level			0
	3	low-level			0
	3	low-level			0
	3	low-level			0
	3	low-level			0
	3	low-level			0
	3	low-level			0
	3	low-level			0
	3	low-level			0
	3	low-level			0
	3	low-level			0
	3	low-level			0
	3	low-level			0
	3	low-level			0
	3	low-level			0
	3	low-level			0
	3	low-level			0
	3	low-level			0
	3	low-level			0
	3	low-level			0
	3	low-level			1
	3	low-level			0
	3	low-level			0
	3	low-level			0
	3	low-level			0
	3	low-level			0
	3	low-level			0
	3	low-level			0
	3	low-level			0
	3	low-level			0
	3	low-level			0
	3	low-level			0
	3	low-level			0
	3	low-level			0
	3	low-level			0
	3	low-level			0
	3	low-level			0
	3	low-level			0
	3	low-level			0
	3	low-level			0
	3	low-level			0
	3	low-level			0
	3	low-level			0
	3	low-level			0
	3	low-level			0
	3	low-level			0
	3	low-level			0
	3	low-level			0
	3	low-level			0
	3	low-level			0
	3	low-level			0
	3	low-level			0
	3	low-level			0
	3	trimer			0
	3	trimer			0
	3	trimer			0
	3	trimer			0
	3	trimer			0
	3	trimer			0
	3	trimer			0
	3	trimer			0
	3	trimer			0
	3	trimer			0
	3	trimer			0
	3	trimer			0
	3	trimer			0
	3	trimer			0
	3	trimer			0
	3	trimer			0
	3	trimer			0
	3	trimer			0
	3	trimer			0
	3	trimer			0
	3	trimer			0
	3	trimer			3
	3	trimer			0
	3	trimer			0
	3	trimer			0
	3	trimer			0
	3	trimer			0
	3	trimer			0
	3	trimer			0
	3	trimer			0
	3	V3			0
	3	V3			0
	3	V3			0
	3	V3			0
	3	V3			0
	3	V3			0
	3	V3			0
	3	V3			15
	3	V3			0
	3	V3			0
	3	V3			0
	3	V3			0
	3	V3			0
	3	V3			0
	3	V3			0
	3	V3			0
	3	V3			0
	3	V3			0
	3	V3			0
	3	V3			0
	3	V3			0
	3	V3			0
	3	V3			0
	3	V3			1
	3	V3			0
	3	V3			0
	3	V3			0
	3	V3			0
	3	V3			0
	3	V3			0
	3	V3			2
	3	V3			2
	3	V3			0
	3	V3			0
	3	V3			2
	3	V3			0
	3	V3			0
	3	V3			0
	3	V3			0
	3	V3			0
	3	V3			0
	3	V3			0
	3	V3			0
	3	V3			0
	3	V3			1
	3	V3			6
	3	V3			0
	3	V3			0
	3	V3			1
	3	V3			0
	3	V3			0
	3	V3			3
	3	V3			0
	3	V3			1
	3	V3			0
	3	V3			1
	3	V3			0
	3	V3			0
	3	V3			2
	3	V3			0
	3	V3			0
	3	V3			0
	3	V3			0
	4	low-level				0
	4	low-level				0
	4	low-level				0
	4	low-level				0
	4	low-level				0
	4	low-level				0
	4	low-level				0
	4	low-level				0
	4	low-level				0
	4	low-level				0
	4	low-level				0
	4	low-level				0
	4	low-level				1
	4	low-level				0
	4	low-level				0
	4	low-level				0
	4	low-level				0
	4	low-level				0
	4	low-level				0
	4	low-level				0
	4	low-level				0
	4	low-level				0
	4	low-level				0
	4	low-level				3
	4	low-level				0
	4	low-level				0
	4	low-level				0
	4	low-level				0
	4	low-level				0
	4	low-level				0
	4	low-level				0
	4	low-level				0
	4	low-level				0
	4	low-level				0
	4	low-level				0
	4	trimer				0
	4	trimer				4
	4	trimer				0
	4	trimer				0
	4	trimer				0
	4	trimer				0
	4	trimer				0
	4	trimer				0
	4	trimer				0
	4	trimer				0
	4	trimer				0
	4	trimer				0
	4	trimer				0
	4	V3				0
	4	V3				0
	4	V3				0
	4	V3				0
	4	V3				0
	4	V3				0
	4	V3				0
	4	V3				0
	4	V3				0
	4	V3				6
	4	V3				1
	4	V3				1
	4	V3				0
	4	V3				0
	4	V3				0
	4	V3				0
	4	V3				0
	4	V3				8
	4	V3				0
	4	V3				0
	4	V3				0
	4	V3				0
	4	V3				0
	4	V3				0
	4	V3				0
	4	V3				0
	4	V3				0
	4	V3				1
	4	V3				2
	4	V3				0
	4	V3				0
	4	V3				2
	4	V3				0
	4	V3				2
	4	V3				0
	4	V3				0
	4	V3				0
	4	V3				0
	4	V3				3
	4	V3				0
	4	V3				1
	4	V3				0
	4	V3				0
	4	V3				2
	4	V3				0
	4	V3				0
	4	V3				0
	4	V3				0
	4	V3				0
	4	V3				0
	4	V3				3
	4	V3				0
	4	V3				0
	4	V3				0
	4	V3				0
	4	V3				6
	4	V3				0
	4	V3				6
	4	V3				0
	4	V3				0
	4	V3				0
	4	V3				0
	4	V3				0
	4	V3				0
	4	V3				0
	4	V3				0
	4	V3				0
	4	V3				0
	4	V3				0
	4	V3				1
	4	V3				0
	4	V3				0
	4	V3				1
	4	V3				0
	4	V3				0
	4	V3				0
	4	V3				0
	4	V3				0
	4	V3				0
	4	V3				0
	4	V3				0
	4	V3				0
	4	V3				0
	4	V3				0
	4	V3				0
	4	V3				0
	4	V3				0
	4	V3				0
	4	V3				0
	4	V3				0
	4	V3				0
	4	V3				0
	4	V3				0
	4	V3				0
	4	V3				0
	4	V3				0
	4	V3				0
	4	V3				0
	4	V3				0
	4	V3				0
	4	V3				0
	4	V3				0
	4	V3				0
	4	V3				0
	4	V3				0
	4	V3				0
	4	V3				2
	4	V3				0
	4	V3				0
	4	V3				2
	4	V3				0
	4	V3				1
	4	V3				0
	4	V3				0
	4	V3				0
	4	V3				0
	4	V3				0
	4	V3				0
	4	V3				0
	4	V3				0
	4	V3				0
	4	V3				0
	4	V3				0
	4	V3				12
	4	V3				0
	4	V3				0
	4	V3				0
	4	V3				0
	4	V3				0
	4	V3				0
	4	V3				0
	4	V3				10
	4	V3				10
	5	low-level					12
	5	low-level					2
	5	low-level					8
	5	low-level					10
	5	low-level					0
	5	low-level					0
	5	low-level					0
	5	low-level					1
	5	low-level					1
	5	low-level					0
	5	low-level					1
	5	low-level					21
	5	low-level					4
	5	low-level					4
	5	low-level					0
	5	low-level					2
	5	low-level					1
	5	low-level					4
	5	low-level					1
	5	low-level					21
	5	low-level					6
	5	low-level					1
	5	low-level					4
	5	low-level					1
	5	low-level					18
	5	low-level					8
	5	low-level					6
	5	low-level					0
	5	low-level					10
	5	low-level					10
	5	low-level					1
	5	low-level					1
	5	low-level					2
	5	low-level					6
	5	low-level					1
	5	low-level					1
	5	low-level					10
	5	low-level					8
	5	low-level					1
	5	low-level					1
	5	low-level					2
	5	low-level					1
	5	low-level					0
	5	low-level					2
	5	low-level					6
	5	low-level					0
	5	low-level					4
	5	low-level					0
	5	low-level					0
	5	low-level					12
	5	low-level					1
	5	low-level					9
	5	low-level					1
	5	low-level					0
	5	low-level					0
	5	trimer					2
	5	trimer					0
	5	trimer					1
	5	trimer					2
	5	trimer					12
	5	trimer					12
	5	trimer					1
	5	trimer					3
	5	trimer					4
	5	trimer					0
	5	trimer					24
	5	trimer					9
	5	trimer					0
	5	trimer					0
	5	trimer					0
	5	V3					0
	5	V3					0
	5	V3					0
	5	V3					0
	5	V3					0
	5	V3					10
	5	V3					6
	5	V3					1
	5	V3					2
	5	V3					18
	5	V3					6
	5	V3					8
	5	V3					2
	5	V3					2
	5	V3					2
	5	V3					2
	5	V3					1
	5	V3					3
	5	V3					9
	5	V3					8
	5	V3					1
	5	V3					18
	5	V3					2
	5	V3					10
	5	V3					24
	5	V3					1
	5	V3					1
	5	V3					6
	5	V3					0
	5	V3					0
	5	V3					1
	5	V3					4
	5	V3					0
	5	V3					2
	5	V3					0
	5	V3					4
	5	V3					0
	5	V3					0
	5	V3					0
	5	V3					1
	5	V3					4
	5	V3					0
	5	V3					0
	5	V3					4
	5	V3					0
	5	V3					0
	5	V3					0
	5	V3					0
	5	V3					0
	5	V3					0
	5	V3					0
	5	V3					0
	5	V3					0
	5	V3					0
	5	V3					0
	5	V3					0

## Sheet: Fig. 1d right
			Clones (n)
	DANA	Neut. score	V3 loop	Trimer	low-level
	1	5-14	0	0	0
		>15	1	0	0
	2	5-14	6	0	0
		>15	1	0	0
	3	5-14	1	0	0
		>15	1	0	0
	4	5-14	7	0	0
		>15	0	0	0
	5	5-14	8	3	14
		>15	3	1	3
