# Supplementary material for: Assessing immunogenicity barriers of the HIV-1 envelope trimer
Source: NPJ Vaccines. 2023 Sep 30;8:148. doi: 10.1038/s41541-023-00746-3 (PMC10542815; doi:10.1038/s41541-023-00746-3)
Supplement: Supplementary file 4 — Supplementary dataset for Figure 2 and Supplementary Figure 5c [file 41541_2023_746_MOESM4_ESM.xlsx]

## Sheet: Fig. 2a & Suppl_Fig 5c
AMC011 SOSIP.v4	ConM SOSIP.v7	DU422 SOSIP.v4	V3_JRFL	V3_BG505	selection	VH mean_GLI	group
trimer_negative	trimer_negative	trimer_negative	V3_positive	V3_positive	V3	0.93537	> 5 years
trimer_negative	trimer_negative	trimer_negative	V3_negative	V3_positive	V3	0.95608	> 5 years
trimer_negative	trimer_negative	trimer_negative	V3_negative	V3_positive	V3	0.97049	> 5 years
trimer_negative	trimer_negative	trimer_negative	V3_positive	V3_negative	V3	0.9527	> 5 years
trimer_negative	trimer_negative	trimer_negative	V3_negative	V3_positive	V3	0.92568	> 5 years
trimer_negative	trimer_negative	trimer_negative	V3_negative	V3_positive	V3	0.9726	> 5 years
trimer_negative	trimer_negative	trimer_negative	V3_negative	V3_positive	V3	0.9527	> 5 years
trimer_negative	trimer_negative	trimer_negative	V3_positive	V3_positive	V3	0.99324	> 5 years
trimer_negative	trimer_negative	trimer_negative	V3_positive	V3_negative	V3	0.91837	> 5 years
trimer_negative	trimer_negative	trimer_negative	V3_negative	V3_positive	V3	0.88851	> 5 years
trimer_negative	trimer_negative	trimer_negative	V3_negative	V3_positive	V3	0.91554	> 5 years
trimer_negative	trimer_negative	trimer_negative	V3_negative	V3_positive	V3	0.866325	> 5 years
trimer_negative	trimer_negative	trimer_negative	V3_negative	V3_positive	V3	0.92542	> 5 years
trimer_negative	trimer_negative	trimer_negative	V3_positive	V3_negative	V3	0.89726	> 5 years
trimer_negative	trimer_negative	trimer_negative	V3_positive	V3_negative	V3	0.9094	> 5 years
trimer_negative	trimer_negative	trimer_negative	V3_negative	V3_positive	V3	0.86824	> 5 years
trimer_negative	trimer_negative	trimer_negative	V3_positive	V3_negative	V3	1	> 5 years
trimer_negative	trimer_negative	trimer_negative	V3_positive	V3_positive	V3	0.92857	> 5 years
trimer_negative	trimer_negative	trimer_negative	V3_positive	V3_negative	V3	0.86441	> 5 years
trimer_negative	trimer_negative	trimer_negative	V3_positive	V3_negative	V3	0.91096	> 5 years
trimer_negative	trimer_negative	trimer_negative	V3_positive	V3_negative	V3	0.90878	> 5 years
trimer_negative	trimer_negative	trimer_negative	V3_positive	V3_negative	V3	0.96284	> 5 years
trimer_negative	trimer_negative	trimer_negative	V3_negative	V3_positive	V3	0.92542	> 5 years
trimer_negative	trimer_negative	trimer_negative	V3_positive	V3_negative	V3	0.98986	> 5 years
trimer_negative	trimer_negative	trimer_negative	V3_positive	V3_negative	V3	0.90102	> 5 years
trimer_negative	trimer_negative	trimer_negative	V3_negative	V3_positive	V3	0.80612	> 5 years
trimer_negative	trimer_negative	trimer_negative	V3_positive	V3_negative	V3	0.91083	> 5 years
trimer_negative	trimer_negative	trimer_negative	V3_positive	V3_negative	V3	0.93878	> 5 years
trimer_negative	trimer_negative	trimer_negative	V3_positive	V3_positive	V3	0.8557	> 5 years
trimer_negative	trimer_negative	trimer_negative	V3_positive	V3_negative	V3	0.97279	> 5 years
trimer_negative	trimer_negative	trimer_negative	V3_positive	V3_negative	V3	0.97993	> 5 years
trimer_negative	trimer_negative	trimer_negative	V3_negative	V3_positive	V3	0.99324	> 5 years
trimer_negative	trimer_negative	trimer_negative	V3_negative	V3_positive	V3	0.96271	> 5 years
trimer_negative	trimer_negative	trimer_negative	V3_negative	V3_positive	V3	0.99661	> 5 years
trimer_negative	trimer_negative	trimer_negative	V3_positive	V3_positive	V3	0.97635	> 5 years
trimer_negative	trimer_negative	trimer_negative	V3_positive	V3_positive	V3	0.94631	> 5 years
trimer_negative	trimer_negative	trimer_negative	V3_negative	V3_positive	V3	0.85666	> 5 years
trimer_negative	trimer_negative	trimer_negative	V3_positive	V3_negative	V3	0.9589	> 5 years
trimer_negative	trimer_negative	trimer_negative	V3_positive	V3_negative	V3	0.96959	> 5 years
trimer_negative	trimer_negative	trimer_negative	V3_positive	V3_negative	V3	0.99322	> 5 years
trimer_negative	trimer_negative	trimer_negative	V3_positive	V3_positive	V3	0.99662	> 5 years
trimer_negative	trimer_negative	trimer_negative	V3_positive	V3_positive	V3	0.82414	> 5 years
trimer_negative	trimer_negative	trimer_negative	V3_negative	V3_positive	V3	0.96949	> 5 years
trimer_negative	trimer_negative	trimer_negative	V3_negative	V3_positive	V3	0.96949	> 5 years
trimer_negative	trimer_negative	trimer_negative	V3_positive	V3_negative	V3	0.87162	> 5 years
trimer_negative	trimer_negative	trimer_negative	V3_positive	V3_positive	V3	0.80405	> 5 years
trimer_negative	trimer_negative	trimer_negative	V3_positive	V3_negative	V3	0.94576	> 5 years
trimer_negative	trimer_negative	trimer_negative	V3_negative	V3_positive	V3	0.9322	> 5 years
trimer_negative	trimer_negative	trimer_negative	V3_positive	V3_positive	V3	0.91034	> 5 years
trimer_negative	trimer_negative	trimer_negative	V3_positive	V3_negative	V3	0.89527	> 5 years
trimer_negative	trimer_negative	trimer_negative	V3_positive	V3_negative	V3	0.91892	> 5 years
trimer_negative	trimer_negative	trimer_negative	V3_negative	V3_positive	V3	0.94502	> 5 years
trimer_negative	trimer_negative	trimer_negative	V3_negative	V3_positive	V3	0.9798	> 5 years
trimer_negative	trimer_negative	trimer_negative	V3_positive	V3_negative	V3	0.97288	> 5 years
trimer_negative	trimer_negative	trimer_negative	V3_negative	V3_positive	V3	0.93197	> 5 years
trimer_negative	trimer_negative	trimer_negative	V3_positive	V3_negative	V3	1	> 5 years
trimer_negative	trimer_negative	trimer_negative	V3_negative	V3_positive	V3	0.97324	> 5 years
trimer_negative	trimer_negative	trimer_negative	V3_negative	V3_positive	V3	0.8245	> 5 years
trimer_negative	trimer_negative	trimer_negative	V3_negative	V3_positive	V3	0.99313	> 5 years
trimer_negative	trimer_negative	trimer_negative	V3_negative	V3_positive	V3	0.98299	> 5 years
trimer_negative	trimer_negative	trimer_negative	V3_positive	V3_positive	V3	0.9931	> 5 years
trimer_negative	trimer_negative	trimer_negative	V3_positive	V3_negative	V3	0.96622	> 5 years
trimer_negative	trimer_negative	trimer_negative	V3_positive	V3_positive	V3	0.89273	> 5 years
trimer_negative	trimer_negative	trimer_negative	V3_negative	V3_positive	V3	0.96599	> 5 years
trimer_negative	trimer_negative	trimer_negative	V3_positive	V3_positive	V3	0.94932	> 5 years
trimer_negative	trimer_negative	trimer_negative	V3_positive	V3_negative	V3	0.93857	> 5 years
trimer_negative	trimer_negative	trimer_negative	V3_negative	V3_positive	V3	0.91864	> 5 years
trimer_negative	trimer_negative	trimer_negative	V3_negative	V3_positive	V3	0.9215	> 5 years
trimer_negative	trimer_negative	trimer_negative	V3_positive	V3_negative	V3	0.9215	> 5 years
trimer_negative	trimer_negative	trimer_negative	V3_negative	V3_positive	V3	0.95932	> 5 years
trimer_negative	trimer_negative	trimer_negative	V3_positive	V3_negative	V3	0.87838	> 5 years
trimer_negative	trimer_negative	trimer_negative	V3_negative	V3_positive	V3	0.97966	> 5 years
trimer_negative	trimer_negative	trimer_negative	V3_positive	V3_negative	V3	0.94257	> 5 years
trimer_negative	trimer_negative	trimer_negative	V3_negative	V3_positive	V3	0.94257	> 5 years
trimer_negative	trimer_negative	trimer_negative	V3_positive	V3_positive	V3	0.95608	> 5 years
trimer_negative	trimer_negative	trimer_negative	V3_negative	V3_positive	V3	0.94966	> 5 years
trimer_negative	trimer_negative	trimer_negative	V3_negative	V3_positive	V3	0.82392	> 5 years
trimer_negative	trimer_negative	trimer_negative	V3_negative	V3_positive	V3	0.95563	> 5 years
trimer_negative	trimer_negative	trimer_negative	V3_negative	V3_positive	V3	0.81915	> 5 years
trimer_negative	trimer_negative	trimer_negative	V3_negative	V3_positive	V3	0.77966	> 5 years
trimer_negative	trimer_negative	trimer_negative	V3_negative	V3_positive	V3	0.97635	> 5 years
trimer_negative	trimer_negative	trimer_negative	V3_positive	V3_positive	V3	0.92808	> 5 years
trimer_negative	trimer_negative	trimer_negative	V3_negative	V3_positive	V3	0.92203	> 5 years
trimer_negative	trimer_negative	trimer_negative	V3_negative	V3_positive	V3	0.93919	> 5 years
trimer_negative	trimer_negative	trimer_negative	V3_negative	V3_positive	V3	0.90878	> 5 years
trimer_negative	trimer_negative	trimer_negative	V3_negative	V3_positive	V3	0.93151	> 5 years
trimer_negative	trimer_negative	trimer_negative	V3_negative	V3_positive	V3	0.887265	> 5 years
trimer_negative	trimer_negative	trimer_negative	V3_negative	V3_positive	V3	0.872683	> 5 years
trimer_negative	trimer_negative	trimer_negative	V3_positive	V3_positive	V3	0.96271	> 5 years
trimer_negative	trimer_negative	trimer_negative	V3_positive	V3_positive	V3	0.89865	> 5 years
trimer_negative	trimer_negative	trimer_negative	V3_positive	V3_positive	V3	0.94915	> 5 years
trimer_negative	trimer_negative	trimer_negative	V3_positive	V3_negative	V3	0.9698	> 5 years
trimer_negative	trimer_negative	trimer_negative	V3_positive	V3_negative	V3	0.95608	> 5 years
trimer_negative	trimer_negative	trimer_negative	V3_positive	V3_negative	V3	0.96622	> 5 years
trimer_negative	trimer_negative	trimer_negative	V3_positive	V3_negative	V3	0.95608	> 5 years
trimer_negative	trimer_negative	trimer_negative	V3_positive	V3_negative	V3	0.90847	> 5 years
trimer_negative	trimer_negative	trimer_negative	V3_positive	V3_negative	V3	0.98299	> 5 years
trimer_negative	trimer_negative	trimer_negative	V3_positive	V3_negative	V3	0.92881	> 5 years
trimer_negative	trimer_negative	trimer_negative	V3_negative	V3_positive	V3	0.96284	> 5 years
trimer_negative	trimer_negative	trimer_negative	V3_positive	V3_positive	V3	0.99317	> 5 years
trimer_negative	trimer_negative	trimer_negative	V3_positive	V3_negative	V3	0.98658	> 5 years
trimer_negative	trimer_negative	trimer_negative	V3_positive	V3_positive	V3	0.83446	> 5 years
trimer_negative	trimer_negative	trimer_negative	V3_positive	V3_negative	V3	0.83904	> 5 years
trimer_negative	trimer_negative	trimer_negative	V3_positive	V3_negative	V3	0.90722	> 5 years
trimer_negative	trimer_negative	trimer_negative	V3_positive	V3_positive	V3	0.88475	> 5 years
trimer_negative	trimer_negative	trimer_negative	V3_positive	V3_negative	V3	0.97569	> 5 years
trimer_negative	trimer_negative	trimer_negative	V3_positive	V3_negative	V3	0.96622	> 5 years
trimer_negative	trimer_negative	trimer_negative	V3_positive	V3_negative	V3	0.98305	> 5 years
trimer_negative	trimer_negative	trimer_negative	V3_positive	V3_negative	V3	0.95973	> 5 years
trimer_negative	trimer_negative	trimer_negative	V3_positive	V3_positive	V3	0.83448	> 5 years
trimer_negative	trimer_negative	trimer_negative	V3_positive	V3_negative	V3	0.88591	> 5 years
trimer_negative	trimer_negative	trimer_negative	V3_positive	V3_positive	V3	0.93878	> 5 years
trimer_negative	trimer_negative	trimer_negative	V3_positive	V3_negative	V3	0.89153	> 5 years
trimer_negative	trimer_negative	trimer_negative	V3_positive	V3_positive	V3	0.875	> 5 years
trimer_negative	trimer_negative	trimer_negative	V3_negative	V3_positive	V3	0.93581	> 5 years
trimer_negative	trimer_negative	trimer_negative	V3_negative	V3_positive	V3	0.875	> 5 years
trimer_negative	trimer_negative	trimer_negative	V3_positive	V3_negative	V3	0.95533	> 5 years
trimer_negative	trimer_negative	trimer_negative	V3_positive	V3_negative	V3	0.9932	> 5 years
trimer_negative	trimer_negative	trimer_negative	V3_negative	V3_positive	V3	0.95932	> 5 years
trimer_negative	trimer_negative	trimer_negative	V3_positive	V3_negative	V3	0.91554	> 5 years
trimer_negative	trimer_negative	trimer_negative	V3_positive	V3_negative	V3	0.97619	> 5 years
trimer_negative	trimer_negative	trimer_negative	V3_positive	V3_positive	V3	0.860548	> 5 years
trimer_negative	trimer_negative	trimer_negative	V3_positive	V3_negative	V3	0.96587	> 5 years
trimer_negative	trimer_negative	trimer_negative	V3_positive	V3_negative	V3	0.871575	> 5 years
trimer_negative	trimer_negative	trimer_negative	V3_negative	V3_positive	V3	0.92203	> 5 years
trimer_negative	trimer_negative	trimer_negative	V3_negative	V3_positive	V3	0.98621	> 5 years
trimer_negative	trimer_negative	trimer_negative	V3_negative	V3_positive	V3	0.87625	> 5 years
trimer_negative	trimer_negative	trimer_negative	V3_negative	V3_positive	V3	0.91973	> 5 years
trimer_negative	trimer_negative	trimer_negative	V3_negative	V3_positive	V3	0.91216	> 5 years
trimer_negative	trimer_negative	trimer_negative	V3_negative	V3_positive	V3	0.79514	> 5 years
trimer_negative	trimer_negative	trimer_negative	V3_positive	V3_negative	V3	0.92359	> 5 years
trimer_negative	trimer_negative	trimer_negative	V3_positive	V3_negative	V3	0.96207	> 5 years
trimer_negative	trimer_negative	trimer_negative	V3_positive	V3_negative	V3	0.96382	> 5 years
trimer_negative	trimer_negative	trimer_negative	V3_positive	V3_positive	V3	0.92203	> 5 years
trimer_negative	trimer_negative	trimer_negative	V3_positive	V3_positive	V3	0.96939	> 5 years
trimer_negative	trimer_negative	trimer_negative	V3_negative	V3_positive	V3	0.93581	> 5 years
trimer_negative	trimer_negative	trimer_negative	V3_positive	V3_positive	V3	0.94684	> 5 years
trimer_negative	trimer_negative	trimer_negative	V3_positive	V3_positive	V3	0.92517	> 5 years
trimer_negative	trimer_negative	trimer_negative	V3_positive	V3_positive	V3	0.89831	> 5 years
trimer_negative	trimer_negative	trimer_negative	V3_positive	V3_positive	V3	0.90785	> 5 years
trimer_negative	trimer_negative	trimer_negative	V3_negative	V3_positive	V3	0.91554	> 5 years
trimer_negative	trimer_negative	trimer_negative	V3_negative	V3_positive	V3	0.96575	> 5 years
trimer_negative	trimer_negative	trimer_negative	V3_positive	V3_negative	V3	1	> 5 years
trimer_negative	trimer_negative	trimer_negative	V3_positive	V3_negative	V3	0.89796	> 5 years
trimer_negative	trimer_negative	trimer_negative	V3_positive	V3_positive	V3	0.97595	> 5 years
trimer_negative	trimer_negative	trimer_negative	V3_positive	V3_positive	V3	0.87619	> 5 years
trimer_negative	trimer_negative	trimer_negative	V3_negative	V3_positive	V3	0.96246	> 5 years
trimer_negative	trimer_negative	trimer_negative	V3_negative	V3_positive	V3	0.98644	> 5 years
trimer_negative	trimer_negative	trimer_negative	V3_positive	V3_positive	V3	0.89865	> 5 years
trimer_negative	trimer_negative	trimer_negative	V3_positive	V3_positive	V3	0.93174	> 5 years
trimer_negative	trimer_negative	trimer_negative	V3_positive	V3_positive	V3	0.96599	> 5 years
trimer_negative	trimer_negative	trimer_negative	V3_negative	V3_positive	V3	0.96296	> 5 years
trimer_negative	trimer_negative	trimer_negative	V3_negative	V3_positive	V3	0.892131	> 5 years
trimer_negative	trimer_negative	trimer_negative	V3_positive	V3_positive	V3	0.89078	> 5 years
trimer_negative	trimer_negative	trimer_negative	V3_negative	V3_positive	V3	0.89153	> 5 years
trimer_negative	trimer_negative	trimer_negative	V3_positive	V3_positive	V3	0.80903	> 5 years
trimer_negative	trimer_negative	trimer_negative	V3_positive	V3_positive	V3	0.93197	> 5 years
trimer_negative	trimer_negative	trimer_negative	V3_positive	V3_positive	V3	0.89865	> 5 years
trimer_negative	trimer_negative	trimer_negative	V3_negative	V3_positive	V3	0.77705	> 5 years
trimer_negative	trimer_negative	trimer_negative	V3_negative	V3_positive	V3	0.96959	> 5 years
trimer_negative	trimer_negative	trimer_negative	V3_negative	V3_positive	V3	0.95548	> 5 years
trimer_negative	trimer_negative	trimer_negative	V3_negative	V3_positive	V3	0.82534	> 5 years
trimer_negative	trimer_negative	trimer_negative	V3_negative	V3_positive	V3	0.89078	> 5 years
trimer_negative	trimer_negative	trimer_negative	V3_negative	V3_positive	V3	0.87713	> 5 years
trimer_negative	trimer_negative	trimer_negative	V3_positive	V3_negative	V3	0.91216	> 5 years
trimer_negative	trimer_negative	trimer_negative	V3_negative	V3_positive	V3	0.97297	> 5 years
trimer_negative	trimer_negative	trimer_negative	V3_positive	V3_positive	V3	0.9244	> 5 years
trimer_negative	trimer_negative	trimer_negative	V3_positive	V3_positive	V3	0.939002	> 5 years
trimer_negative	trimer_negative	trimer_negative	V3_positive	V3_negative	V3	0.92881	> 5 years
trimer_negative	trimer_negative	trimer_negative	V3_positive	V3_positive	V3	1	> 5 years
trimer_negative	trimer_negative	trimer_negative	V3_positive	V3_positive	V3	0.97619	> 5 years
trimer_negative	trimer_negative	trimer_negative	V3_negative	V3_positive	V3	0.9589	> 5 years
trimer_negative	trimer_negative	trimer_negative	V3_positive	V3_positive	V3	0.9661	> 5 years
trimer_negative	trimer_negative	trimer_negative	V3_positive	V3_positive	V3	0.90268	> 5 years
trimer_negative	trimer_negative	trimer_negative	V3_negative	V3_positive	V3	0.96207	> 5 years
trimer_negative	trimer_negative	trimer_negative	V3_negative	V3_positive	V3	0.96959	> 5 years
trimer_negative	trimer_negative	trimer_negative	V3_negative	V3_positive	V3	0.90444	> 5 years
trimer_negative	trimer_negative	trimer_negative	V3_negative	V3_positive	V3	0.87291	> 5 years
trimer_negative	trimer_negative	trimer_negative	V3_positive	V3_positive	V3	0.88851	> 5 years
trimer_negative	trimer_negative	trimer_negative	V3_negative	V3_positive	V3	0.84354	> 5 years
trimer_negative	trimer_negative	trimer_negative	V3_negative	V3_positive	V3	0.99322	> 5 years
trimer_negative	trimer_negative	trimer_negative	V3_positive	V3_positive	V3	0.93174	> 5 years
trimer_negative	trimer_negative	trimer_negative	V3_negative	V3_positive	V3	0.88776	> 5 years
trimer_negative	trimer_negative	trimer_negative	V3_positive	V3_positive	V3	0.90345	> 5 years
trimer_negative	trimer_negative	trimer_negative	V3_positive	V3_negative	V3	0.810657	> 5 years
trimer_negative	trimer_negative	trimer_negative	V3_positive	V3_positive	V3	0.96622	> 5 years
trimer_negative	trimer_negative	trimer_negative	V3_negative	V3_positive	V3	0.96959	> 5 years
trimer_negative	trimer_negative	trimer_negative	V3_positive	V3_negative	V3	0.93898	> 5 years
trimer_negative	trimer_negative	trimer_negative	V3_positive	V3_negative	V3	0.97635	> 5 years
trimer_negative	trimer_negative	trimer_negative	V3_positive	V3_positive	V3	0.96907	> 5 years
trimer_negative	trimer_negative	trimer_negative	V3_negative	V3_positive	V3	0.9699	> 5 years
trimer_negative	trimer_negative	trimer_negative	V3_positive	V3_negative	V3	0.811575	> 5 years
trimer_negative	trimer_negative	trimer_negative	V3_negative	V3_positive	V3	0.79333	> 5 years
trimer_negative	trimer_negative	trimer_negative	V3_positive	V3_positive	V3	0.93645	> 5 years
trimer_negative	trimer_negative	trimer_negative	V3_negative	V3_positive	V3	1	> 5 years
trimer_negative	trimer_negative	trimer_negative	V3_negative	V3_positive	V3	0.92542	> 5 years
trimer_negative	trimer_negative	trimer_negative	V3_negative	V3_positive	V3	0.95578	> 5 years
trimer_negative	trimer_negative	trimer_negative	V3_negative	V3_positive	V3	0.96271	> 5 years
trimer_negative	trimer_negative	trimer_negative	V3_negative	V3_positive	V3	0.90785	> 5 years
trimer_negative	trimer_negative	trimer_negative	V3_negative	V3_positive	V3	0.99658	> 5 years
trimer_negative	trimer_negative	trimer_negative	V3_positive	V3_positive	V3	0.9223	> 5 years
trimer_negative	trimer_negative	trimer_negative	V3_negative	V3_positive	V3	0.97279	> 5 years
trimer_negative	trimer_negative	trimer_negative	V3_negative	V3_positive	V3	0.98013	> 5 years
trimer_negative	trimer_negative	trimer_negative	V3_negative	V3_positive	V3	0.90878	> 5 years
trimer_negative	trimer_negative	trimer_negative	V3_positive	V3_positive	V3	0.99661	> 5 years
trimer_negative	trimer_negative	trimer_negative	V3_negative	V3_positive	V3	0.88814	> 5 years
trimer_negative	trimer_negative	trimer_negative	V3_negative	V3_positive	V3	0.92881	> 5 years
trimer_negative	trimer_negative	trimer_negative	V3_negative	V3_positive	V3	0.95254	> 5 years
trimer_negative	trimer_negative	trimer_negative	V3_negative	V3_positive	V3	0.98986	> 5 years
trimer_negative	trimer_negative	trimer_negative	V3_negative	V3_positive	V3	0.95578	> 5 years
trimer_negative	trimer_negative	trimer_negative	V3_negative	V3_positive	V3	0.94539	> 5 years
trimer_negative	trimer_negative	trimer_negative	V3_positive	V3_negative	V3	0.75593	> 5 years
trimer_negative	trimer_negative	trimer_negative	V3_negative	V3_positive	V3	0.95502	> 5 years
trimer_negative	trimer_negative	trimer_negative	V3_positive	V3_positive	V3	0.98311	> 5 years
trimer_negative	trimer_negative	trimer_negative	V3_positive	V3_positive	V3	0.94881	> 5 years
trimer_negative	trimer_negative	trimer_negative	V3_negative	V3_positive	V3	0.94915	> 5 years
trimer_negative	trimer_negative	trimer_negative	V3_negative	V3_positive	V3	0.9932	> 5 years
trimer_negative	trimer_negative	trimer_negative	V3_negative	V3_positive	V3	0.97938	> 5 years
trimer_negative	trimer_negative	trimer_negative	V3_positive	V3_positive	V3	0.9661	> 5 years
trimer_negative	trimer_negative	trimer_negative	V3_positive	V3_positive	V3	0.95222	> 5 years
trimer_negative	trimer_negative	trimer_negative	V3_negative	V3_positive	V3	0.93515	> 5 years
trimer_negative	trimer_negative	trimer_negative	V3_negative	V3_positive	V3	1	> 5 years
trimer_negative	trimer_negative	trimer_negative	V3_negative	V3_positive	V3	0.94502	> 5 years
trimer_negative	trimer_negative	trimer_negative	V3_negative	V3_positive	V3	1	> 5 years
trimer_negative	trimer_negative	trimer_negative	V3_negative	V3_positive	V3	0.96284	> 5 years
trimer_negative	trimer_negative	trimer_negative	V3_negative	V3_positive	V3	0.93836	> 5 years
trimer_negative	trimer_negative	trimer_negative	V3_negative	V3_positive	V3	0.95254	> 5 years
trimer_negative	trimer_negative	trimer_negative	V3_negative	V3_positive	V3	0.99668	> 5 years
trimer_negative	trimer_negative	trimer_negative	V3_negative	V3_positive	V3	0.97627	> 5 years
trimer_negative	trimer_negative	trimer_negative	V3_negative	V3_positive	V3	0.88776	> 5 years
trimer_negative	trimer_negative	trimer_negative	V3_negative	V3_positive	V3	0.91946	> 5 years
trimer_negative	trimer_negative	trimer_negative	V3_negative	V3_positive	V3	0.89508	> 5 years
trimer_negative	trimer_negative	trimer_negative	V3_positive	V3_positive	V3	1	> 5 years
trimer_negative	trimer_negative	trimer_negative	V3_positive	V3_positive	V3	0.9527	> 5 years
trimer_negative	trimer_negative	trimer_negative	V3_negative	V3_positive	V3	0.95222	> 5 years
trimer_negative	trimer_negative	trimer_negative	V3_negative	V3_positive	V3	0.83219	> 5 years
trimer_negative	trimer_negative	trimer_negative	V3_negative	V3_positive	V3	0.94863	> 5 years
trimer_negative	trimer_negative	trimer_negative	V3_negative	V3_positive	V3	0.96552	> 5 years
trimer_negative	trimer_negative	trimer_negative	V3_positive	V3_negative	V3	1	> 5 years
trimer_negative	trimer_negative	trimer_negative	V3_negative	V3_positive	V3	0.97595	> 5 years
trimer_negative	trimer_negative	trimer_negative	V3_positive	V3_positive	V3	0.92251	> 5 years
trimer_negative	trimer_negative	trimer_negative	V3_positive	V3_positive	V3	0.98976	> 5 years
trimer_negative	trimer_negative	trimer_negative	V3_negative	V3_positive	V3	0.99661	> 5 years
trimer_negative	trimer_negative	trimer_negative	V3_positive	V3_positive	V3	0.88502	> 5 years
trimer_negative	trimer_negative	trimer_negative	V3_negative	V3_positive	V3	0.83784	> 5 years
trimer_negative	trimer_negative	trimer_negative	V3_negative	V3_positive	V3	0.98316	> 5 years
trimer_negative	trimer_negative	trimer_negative	V3_negative	V3_positive	V3	0.9726	> 5 years
trimer_negative	trimer_negative	trimer_negative	V3_negative	V3_positive	V3	0.82759	> 5 years
trimer_negative	trimer_negative	trimer_negative	V3_negative	V3_positive	V3	0.97288	> 5 years
trimer_negative	trimer_negative	trimer_negative	V3_positive	V3_negative	V3	0.9699	> 5 years
trimer_negative	trimer_negative	trimer_negative	V3_negative	V3_positive	V3	0.89116	> 5 years
trimer_negative	trimer_negative	trimer_negative	V3_negative	V3_positive	V3	0.9966	> 5 years
trimer_negative	trimer_negative	trimer_negative	V3_negative	V3_positive	V3	1	> 5 years
trimer_negative	trimer_negative	trimer_negative	V3_negative	V3_positive	V3	0.95156	> 5 years
trimer_negative	trimer_negative	trimer_negative	V3_negative	V3_positive	V3	0.93515	> 5 years
trimer_negative	trimer_negative	trimer_negative	V3_negative	V3_positive	V3	0.98993	> 5 years
trimer_negative	trimer_negative	trimer_negative	V3_negative	V3_positive	V3	0.93857	> 5 years
trimer_negative	trimer_negative	trimer_negative	V3_negative	V3_positive	V3	0.96959	> 5 years
trimer_negative	trimer_negative	trimer_negative	V3_negative	V3_positive	V3	0.97973	> 5 years
trimer_negative	trimer_negative	trimer_negative	V3_negative	V3_positive	V3	0.94915	> 5 years
trimer_negative	trimer_negative	trimer_negative	V3_positive	V3_negative	V3	0.98662	> 5 years
trimer_negative	trimer_negative	trimer_negative	V3_negative	V3_positive	V3	0.88176	> 5 years
trimer_negative	trimer_negative	trimer_negative	V3_negative	V3_positive	V3	0.90169	> 5 years
trimer_negative	trimer_negative	trimer_negative	V3_positive	V3_negative	V3	0.89492	> 5 years
trimer_negative	trimer_negative	trimer_negative	V3_positive	V3_negative	V3	0.98649	> 5 years
trimer_negative	trimer_negative	trimer_negative	V3_positive	V3_negative	V3	0.90909	> 5 years
trimer_negative	trimer_negative	trimer_negative	V3_negative	V3_positive	V3	0.96959	> 5 years
trimer_negative	trimer_positive	trimer_negative	V3_negative	V3_negative	trimer	0.77365	> 5 years
trimer_positive	trimer_negative	trimer_negative	V3_negative	V3_negative	trimer	0.99662	> 5 years
trimer_negative	trimer_positive	trimer_negative	V3_negative	V3_negative	trimer	0.89041	> 5 years
trimer_positive	trimer_negative	trimer_negative	V3_negative	V3_negative	trimer	0.92857	> 5 years
trimer_positive	trimer_negative	trimer_negative	V3_negative	V3_negative	trimer	0.83278	> 5 years
trimer_negative	trimer_negative	trimer_positive	V3_negative	V3_negative	trimer	0.78746	> 5 years
trimer_positive	trimer_negative	trimer_negative	V3_negative	V3_negative	trimer	0.96309	> 5 years
trimer_negative	trimer_positive	trimer_negative	V3_negative	V3_negative	trimer	0.89831	> 5 years
trimer_positive	trimer_positive	trimer_negative	V3_negative	V3_negative	trimer	0.80969	> 5 years
trimer_negative	trimer_positive	trimer_negative	V3_negative	V3_negative	trimer	0.86731	> 5 years
trimer_positive	trimer_positive	trimer_negative	V3_negative	V3_negative	trimer	0.81633	> 5 years
trimer_positive	trimer_negative	trimer_positive	V3_negative	V3_negative	trimer	0.82867	> 5 years
trimer_negative	trimer_positive	trimer_negative	V3_negative	V3_negative	trimer	0.80137	> 5 years
trimer_positive	trimer_positive	trimer_negative	V3_negative	V3_negative	trimer	0.83276	> 5 years
trimer_positive	trimer_negative	trimer_negative	V3_negative	V3_negative	trimer	0.94371	> 5 years
trimer_negative	trimer_positive	trimer_negative	V3_negative	V3_negative	trimer	0.777674	> 5 years
trimer_positive	trimer_negative	trimer_negative	V3_negative	V3_negative	trimer	0.9396	> 5 years
trimer_positive	trimer_negative	trimer_negative	V3_negative	V3_negative	trimer	0.92053	> 5 years
trimer_positive	trimer_negative	trimer_negative	V3_negative	V3_negative	trimer	0.97619	> 5 years
trimer_positive	trimer_negative	trimer_negative	V3_negative	V3_negative	trimer	0.88699	> 5 years
trimer_negative	trimer_positive	trimer_negative	V3_negative	V3_negative	trimer	0.92977	> 5 years
trimer_negative	trimer_positive	trimer_negative	V3_negative	V3_negative	trimer	0.861485	> 5 years
trimer_positive	trimer_negative	trimer_negative	V3_negative	V3_negative	trimer	0.94483	> 5 years
trimer_positive	trimer_negative	trimer_negative	V3_negative	V3_negative	trimer	0.97952	> 5 years
trimer_positive	trimer_negative	trimer_negative	V3_negative	V3_negative	trimer	0.86957	> 5 years
trimer_positive	trimer_negative	trimer_negative	V3_negative	V3_negative	trimer	0.92642	> 5 years
trimer_positive	trimer_negative	trimer_negative	V3_negative	V3_negative	trimer	0.85135	> 5 years
trimer_positive	trimer_negative	trimer_positive	V3_negative	V3_negative	trimer	0.86102	> 5 years
trimer_positive	trimer_negative	trimer_negative	V3_negative	V3_negative	trimer	0.92617	> 5 years
trimer_positive	trimer_positive	trimer_negative	V3_negative	V3_negative	trimer	0.90203	> 5 years
trimer_positive	trimer_negative	trimer_negative	V3_negative	V3_negative	trimer	0.80602	> 5 years
trimer_negative	trimer_positive	trimer_negative	V3_negative	V3_negative	trimer	0.8942	> 5 years
trimer_negative	trimer_positive	trimer_negative	V3_negative	V3_negative	trimer	0.94218	> 5 years
trimer_positive	trimer_positive	trimer_negative	V3_negative	V3_negative	trimer	0.850515	> 5 years
trimer_negative	trimer_positive	trimer_negative	V3_negative	V3_negative	trimer	0.97619	> 5 years
trimer_negative	trimer_negative	trimer_positive	V3_negative	V3_negative	trimer	0.914413	> 5 years
trimer_negative	trimer_positive	trimer_negative	V3_negative	V3_negative	trimer	0.85099	> 5 years
trimer_positive	trimer_negative	trimer_negative	V3_negative	V3_negative	trimer	0.83784	> 5 years
trimer_positive	trimer_negative	trimer_negative	V3_negative	V3_negative	trimer	0.84014	> 5 years
trimer_negative	trimer_negative	trimer_positive	V3_negative	V3_negative	trimer	0.91809	> 5 years
trimer_positive	trimer_negative	trimer_negative	V3_negative	V3_negative	trimer	0.99662	> 5 years
trimer_positive	trimer_negative	trimer_negative	V3_negative	V3_negative	trimer	0.876365	> 5 years
trimer_positive	trimer_negative	trimer_negative	V3_negative	V3_negative	trimer	0.95593	> 5 years
trimer_negative	trimer_positive	trimer_negative	V3_negative	V3_negative	trimer	0.90878	> 5 years
trimer_positive	trimer_negative	trimer_negative	V3_negative	V3_negative	trimer	0.91438	> 5 years
trimer_positive	trimer_negative	trimer_negative	V3_negative	V3_negative	trimer	0.80623	> 5 years
trimer_negative	trimer_negative	trimer_positive	V3_negative	V3_negative	trimer	0.95608	> 5 years
trimer_positive	trimer_negative	trimer_negative	V3_negative	V3_negative	trimer	0.89245	> 5 years
trimer_positive	trimer_negative	trimer_negative	V3_negative	V3_negative	trimer	0.95608	> 5 years
trimer_negative	trimer_positive	trimer_negative	V3_negative	V3_negative	trimer	0.79861	> 5 years
trimer_positive	trimer_negative	trimer_negative	V3_negative	V3_negative	trimer	0.839	> 5 years
trimer_positive	trimer_negative	trimer_negative	V3_negative	V3_negative	trimer	0.855853	> 5 years
trimer_positive	trimer_negative	trimer_negative	V3_negative	V3_negative	trimer	0.83893	> 5 years
trimer_positive	trimer_negative	trimer_negative	V3_negative	V3_negative	trimer	0.90169	> 5 years
trimer_positive	trimer_negative	trimer_negative	V3_negative	V3_negative	trimer	0.99336	> 5 years
trimer_positive	trimer_negative	trimer_negative	V3_negative	V3_negative	trimer	0.860923	> 5 years
trimer_negative	trimer_positive	trimer_positive	V3_negative	V3_negative	trimer	0.86735	> 5 years
trimer_positive	trimer_negative	trimer_negative	V3_negative	V3_negative	trimer	0.86139	> 5 years
trimer_positive	trimer_negative	trimer_negative	V3_negative	V3_negative	trimer	0.83276	> 5 years
trimer_positive	trimer_negative	trimer_negative	V3_negative	V3_negative	trimer	0.84485	> 5 years
trimer_positive	trimer_negative	trimer_negative	V3_negative	V3_negative	trimer	0.90508	> 5 years
trimer_negative	trimer_positive	trimer_negative	V3_negative	V3_negative	trimer	0.80743	> 5 years
trimer_positive	trimer_negative	trimer_negative	V3_negative	V3_negative	trimer	0.96633	> 5 years
trimer_positive	trimer_negative	trimer_negative	V3_negative	V3_negative	trimer	0.83721	> 5 years
trimer_positive	trimer_negative	trimer_negative	V3_negative	V3_negative	trimer	0.94444	> 5 years
trimer_negative	trimer_positive	trimer_negative	V3_negative	V3_negative	trimer	0.83721	> 5 years
trimer_negative	trimer_positive	trimer_negative	V3_negative	V3_negative	trimer	0.96026	> 5 years
trimer_negative	trimer_positive	trimer_negative	V3_negative	V3_negative	trimer	0.81229	> 5 years
trimer_positive	trimer_negative	trimer_positive	V3_negative	V3_negative	trimer	0.88356	> 5 years
trimer_positive	trimer_positive	trimer_positive	V3_negative	V3_negative	trimer	0.78425	> 5 years
trimer_negative	trimer_positive	trimer_positive	V3_negative	V3_negative	trimer	0.88316	> 5 years
trimer_positive	trimer_negative	trimer_negative	V3_negative	V3_negative	trimer	0.84429	> 5 years
trimer_positive	trimer_negative	trimer_negative	V3_negative	V3_negative	trimer	0.9322	> 5 years
trimer_negative	trimer_positive	trimer_negative	V3_negative	V3_negative	trimer	0.874125	> 5 years
trimer_positive	trimer_negative	trimer_negative	V3_negative	V3_negative	trimer	0.87372	> 5 years
trimer_positive	trimer_negative	trimer_negative	V3_negative	V3_negative	trimer	0.98649	> 5 years
trimer_positive	trimer_negative	trimer_positive	V3_negative	V3_negative	trimer	0.93243	> 5 years
trimer_positive	trimer_positive	trimer_negative	V3_negative	V3_negative	trimer	0.99317	> 5 years
trimer_positive	trimer_negative	trimer_negative	V3_negative	V3_negative	trimer	0.81944	> 5 years
trimer_positive	trimer_negative	trimer_negative	V3_negative	V3_negative	trimer	0.91186	> 5 years
trimer_positive	trimer_negative	trimer_negative	V3_negative	V3_negative	trimer	0.91216	> 5 years
trimer_negative	trimer_positive	trimer_negative	V3_negative	V3_negative	trimer	0.91096	> 5 years
trimer_positive	trimer_negative	trimer_negative	V3_negative	V3_negative	trimer	0.83051	> 5 years
trimer_negative	trimer_positive	trimer_negative	V3_negative	V3_negative	trimer	1	> 5 years
trimer_positive	trimer_negative	trimer_negative	V3_negative	V3_negative	trimer	0.97279	> 5 years
trimer_positive	trimer_negative	trimer_negative	V3_negative	V3_negative	trimer	0.82653	> 5 years
trimer_positive	trimer_negative	trimer_negative	V3_negative	V3_negative	trimer	0.82601	> 5 years
trimer_positive	trimer_positive	trimer_positive	V3_negative	V3_negative	trimer	0.81208	> 5 years
trimer_negative	trimer_positive	trimer_negative	V3_negative	V3_negative	trimer	0.79027	> 5 years
trimer_negative	trimer_negative	trimer_positive	V3_negative	V3_negative	trimer	0.90508	> 5 years
trimer_positive	trimer_negative	trimer_positive	V3_negative	V3_negative	trimer	0.88963	> 5 years
trimer_positive	trimer_negative	trimer_negative	V3_negative	V3_negative	trimer	0.79365	> 5 years
trimer_positive	trimer_negative	trimer_negative	V3_negative	V3_negative	trimer	0.925677	> 5 years
trimer_negative	trimer_positive	trimer_negative	V3_negative	V3_negative	trimer	0.86486	> 5 years
trimer_positive	trimer_negative	trimer_negative	V3_negative	V3_negative	trimer	0.95973	> 5 years
trimer_positive	trimer_negative	trimer_negative	V3_negative	V3_negative	trimer	0.87031	> 5 years
trimer_positive	trimer_negative	trimer_positive	V3_negative	V3_negative	trimer	0.87458	> 5 years
trimer_positive	trimer_negative	trimer_negative	V3_negative	V3_negative	trimer	0.97973	> 5 years
trimer_positive	trimer_negative	trimer_negative	V3_negative	V3_negative	trimer	0.74138	> 5 years
trimer_positive	trimer_negative	trimer_negative	V3_negative	V3_negative	trimer	0.7541	> 5 years
trimer_positive	trimer_negative	trimer_negative	V3_negative	V3_negative	trimer	0.76224	> 5 years
trimer_positive	trimer_negative	trimer_negative	V3_negative	V3_negative	trimer	0.76792	> 5 years
trimer_positive	trimer_negative	trimer_negative	V3_negative	V3_negative	trimer	0.796006	> 5 years
trimer_positive	trimer_negative	trimer_negative	V3_negative	V3_negative	trimer	0.80546	> 5 years
trimer_positive	trimer_negative	trimer_negative	V3_negative	V3_negative	trimer	0.73593	> 5 years
trimer_positive	trimer_negative	trimer_negative	V3_negative	V3_negative	trimer	0.92568	> 5 years
trimer_positive	trimer_negative	trimer_negative	V3_negative	V3_negative	trimer	0.89542	> 5 years
trimer_positive	trimer_positive	trimer_positive	V3_negative	V3_negative	trimer	0.96575	> 5 years
trimer_positive	trimer_negative	trimer_positive	V3_negative	V3_negative	trimer	0.96622	> 5 years
trimer_positive	trimer_negative	trimer_negative	V3_negative	V3_negative	trimer	0.90541	> 5 years
trimer_positive	trimer_negative	trimer_negative	V3_negative	V3_negative	trimer	0.99662	> 5 years
trimer_positive	trimer_negative	trimer_negative	V3_negative	V3_negative	trimer	0.773573	> 5 years
trimer_negative	trimer_positive	trimer_positive	V3_negative	V3_negative	trimer	0.74333	> 5 years
trimer_positive	trimer_negative	trimer_negative	V3_negative	V3_negative	trimer	0.90203	> 5 years
trimer_negative	trimer_positive	trimer_negative	V3_negative	V3_negative	trimer	0.7349	> 5 years
trimer_positive	trimer_negative	trimer_negative	V3_negative	V3_negative	trimer	0.89078	> 5 years
trimer_positive	trimer_negative	trimer_negative	V3_negative	V3_negative	trimer	0.88737	> 5 years
trimer_negative	trimer_negative	trimer_positive	V3_negative	V3_negative	trimer	0.94932	> 5 years
trimer_negative	trimer_positive	trimer_negative	V3_negative	V3_negative	trimer	0.720335	> 5 years
trimer_negative	trimer_positive	trimer_negative	V3_negative	V3_negative	trimer	0.78056	> 5 years
trimer_positive	trimer_negative	trimer_negative	V3_negative	V3_negative	trimer	0.84122	> 5 years
trimer_positive	trimer_negative	trimer_negative	V3_negative	V3_negative	trimer	0.82474	> 5 years
trimer_negative	trimer_positive	trimer_negative	V3_negative	V3_negative	trimer	0.69257	> 5 years
trimer_positive	trimer_negative	trimer_negative	V3_negative	V3_negative	trimer	0.79585	> 5 years
trimer_positive	trimer_negative	trimer_positive	V3_negative	V3_negative	trimer	0.794315	> 5 years
trimer_positive	trimer_negative	trimer_negative	V3_negative	V3_negative	trimer	0.94158	> 5 years
trimer_positive	trimer_negative	trimer_negative	V3_negative	V3_negative	trimer	0.96949	> 5 years
trimer_positive	trimer_negative	trimer_negative	V3_negative	V3_negative	trimer	0.94257	> 5 years
trimer_positive	trimer_negative	trimer_negative	V3_negative	V3_negative	trimer	0.96949	> 5 years
trimer_positive	trimer_negative	trimer_negative	V3_negative	V3_negative	trimer	0.96928	> 5 years
trimer_positive	trimer_negative	trimer_negative	V3_negative	V3_negative	trimer	0.96949	> 5 years
trimer_negative	trimer_negative	trimer_positive	V3_negative	V3_negative	trimer	0.79239	> 5 years
trimer_positive	trimer_positive	trimer_negative	V3_negative	V3_negative	trimer	0.842905	> 5 years
trimer_negative	trimer_positive	trimer_negative	V3_negative	V3_negative	trimer	0.81633	> 5 years
trimer_negative	trimer_positive	trimer_negative	V3_negative	V3_negative	trimer	0.78716	> 5 years
trimer_positive	trimer_negative	trimer_negative	V3_negative	V3_negative	trimer	0.84014	> 5 years
trimer_positive	trimer_negative	trimer_negative	V3_negative	V3_negative	trimer	0.92203	> 5 years
trimer_positive	trimer_negative	trimer_negative	V3_negative	V3_negative	trimer	0.9481	> 5 years
trimer_positive	trimer_negative	trimer_negative	V3_negative	V3_negative	trimer	0.8678	> 5 years
trimer_positive	trimer_negative	trimer_negative	V3_negative	V3_negative	trimer	0.88055	> 5 years
trimer_positive	trimer_negative	trimer_negative	V3_negative	V3_negative	trimer	0.94314	> 5 years
trimer_negative	trimer_positive	trimer_negative	V3_negative	V3_negative	trimer	0.90068	> 5 years
trimer_negative	trimer_positive	trimer_negative	V3_negative	V3_negative	trimer	0.94576	> 5 years
trimer_negative	trimer_positive	trimer_negative	V3_negative	V3_negative	trimer	0.86898	> 5 years
trimer_negative	trimer_negative	trimer_positive	V3_negative	V3_negative	trimer	0.878377	> 5 years
trimer_positive	trimer_negative	trimer_negative	V3_negative	V3_negative	trimer	0.90816	> 5 years
trimer_positive	trimer_negative	trimer_negative	V3_negative	V3_negative	trimer	0.84459	> 5 years
trimer_positive	trimer_positive	trimer_negative	V3_negative	V3_negative	trimer	0.86007	> 5 years
trimer_positive	trimer_negative	trimer_negative	V3_negative	V3_negative	trimer	0.99336	> 5 years
trimer_positive	trimer_negative	trimer_negative	V3_negative	V3_negative	trimer	0.849943	> 5 years
trimer_positive	trimer_negative	trimer_negative	V3_negative	V3_negative	trimer	0.77622	> 5 years
trimer_positive	trimer_negative	trimer_negative	V3_negative	V3_negative	trimer	0.85417	> 5 years
trimer_positive	trimer_negative	trimer_negative	V3_negative	V3_negative	trimer	0.88396	> 5 years
trimer_positive	trimer_negative	trimer_negative	V3_negative	V3_negative	trimer	0.77305	> 5 years
trimer_positive	trimer_positive	trimer_negative	V3_negative	V3_negative	trimer	0.79371	> 5 years
trimer_negative	trimer_positive	trimer_positive	V3_negative	V3_negative	trimer	0.75172	> 5 years
trimer_negative	trimer_negative	trimer_positive	V3_negative	V3_negative	trimer	0.81973	> 5 years
trimer_positive	trimer_positive	trimer_positive	V3_negative	V3_negative	trimer	0.90203	> 5 years
trimer_negative	trimer_positive	trimer_positive	V3_negative	V3_negative	trimer	0.89831	> 5 years
trimer_positive	trimer_negative	trimer_negative	V3_negative	V3_negative	trimer	0.86395	> 5 years
trimer_negative	trimer_positive	trimer_positive	V3_negative	V3_negative	trimer	0.7457	> 5 years
trimer_positive	trimer_negative	trimer_positive	V3_negative	V3_negative	trimer	0.91582	> 5 years
trimer_negative	trimer_positive	trimer_negative	V3_negative	V3_negative	trimer	0.82615	> 5 years
trimer_negative	trimer_positive	trimer_negative	V3_negative	V3_negative	trimer	0.92691	> 5 years
trimer_positive	trimer_negative	trimer_negative	V3_negative	V3_negative	trimer	0.84797	> 5 years
trimer_positive	trimer_positive	trimer_negative	V3_negative	V3_negative	trimer	0.78498	> 5 years
trimer_positive	trimer_negative	trimer_negative	V3_negative	V3_negative	trimer	0.8156	> 5 years
trimer_positive	trimer_negative	trimer_negative	V3_negative	V3_negative	trimer	0.89527	> 5 years
trimer_positive	trimer_positive	trimer_positive	V3_negative	V3_negative	trimer	0.73379	> 5 years
trimer_positive	trimer_negative	trimer_negative	V3_negative	V3_negative	trimer	0.89153	> 5 years
trimer_positive	trimer_positive	trimer_negative	V3_negative	V3_negative	trimer	0.78041	> 5 years
trimer_positive	trimer_negative	trimer_negative	V3_negative	V3_negative	trimer	0.79667	> 5 years
trimer_negative	trimer_negative	trimer_positive	V3_negative	V3_negative	trimer	0.91525	> 5 years
trimer_positive	trimer_negative	trimer_negative	V3_negative	V3_negative	trimer	0.82353	> 5 years
trimer_positive	trimer_positive	trimer_negative	V3_negative	V3_negative	trimer	0.79181	> 5 years
trimer_negative	trimer_negative	trimer_positive	V3_negative	V3_negative	trimer	0.7099	> 5 years
trimer_negative	trimer_positive	trimer_negative	V3_negative	V3_negative	trimer	0.75	> 5 years
trimer_negative	trimer_positive	trimer_positive	V3_negative	V3_negative	trimer	0.78929	> 5 years
trimer_positive	trimer_positive	trimer_positive	V3_negative	V3_negative	trimer	0.84247	> 5 years
trimer_positive	trimer_positive	trimer_positive	V3_negative	V3_negative	trimer	0.78671	> 5 years
trimer_positive	trimer_negative	trimer_negative	V3_negative	V3_negative	trimer	0.71821	> 5 years
trimer_positive	trimer_negative	trimer_negative	V3_negative	V3_negative	trimer	0.83624	> 5 years
trimer_positive	trimer_negative	trimer_negative	V3_negative	V3_negative	trimer	0.86316	> 5 years
trimer_positive	trimer_negative	trimer_negative	V3_negative	V3_negative	trimer	1	> 5 years
trimer_positive	trimer_negative	trimer_negative	V3_negative	V3_negative	trimer	0.83221	> 5 years
trimer_negative	trimer_positive	trimer_negative	V3_negative	V3_negative	trimer	0.82432	> 5 years
trimer_positive	trimer_negative	trimer_negative	V3_negative	V3_negative	trimer	0.97635	> 5 years
trimer_positive	trimer_negative	trimer_negative	V3_negative	V3_negative	trimer	0.93537	> 5 years
trimer_positive	trimer_negative	trimer_negative	V3_negative	V3_negative	trimer	1	> 5 years
trimer_positive	trimer_negative	trimer_negative	V3_negative	V3_negative	trimer	0.97619	> 5 years
trimer_positive	trimer_positive	trimer_positive	V3_negative	V3_negative	trimer	0.91892	> 5 years
trimer_positive	trimer_negative	trimer_negative	V3_negative	V3_negative	trimer	0.96587	> 5 years
trimer_positive	trimer_negative	trimer_negative	V3_negative	V3_negative	trimer	0.9966	> 5 years
trimer_positive	trimer_positive	trimer_negative	V3_negative	V3_negative	trimer	0.98311	> 5 years
trimer_positive	trimer_negative	trimer_negative	V3_negative	V3_negative	trimer	0.97611	> 5 years
trimer_positive	trimer_negative	trimer_negative	V3_negative	V3_negative	trimer	1	> 5 years
trimer_positive	trimer_negative	trimer_negative	V3_negative	V3_negative	trimer	0.96575	> 5 years
trimer_positive	trimer_positive	trimer_negative	V3_negative	V3_negative	trimer	0.761003	> 5 years
trimer_positive	trimer_positive	trimer_positive	V3_negative	V3_negative	trimer	0.736823	> 5 years
trimer_positive	trimer_negative	trimer_negative	V3_negative	V3_negative	trimer	0.835225	> 5 years
trimer_positive	trimer_negative	trimer_negative	V3_negative	V3_negative	trimer	0.76207	> 5 years
trimer_positive	trimer_negative	trimer_negative	V3_negative	V3_negative	trimer	0.77163	> 5 years
trimer_positive	trimer_positive	trimer_positive	V3_negative	V3_negative	trimer	0.79274	> 5 years
trimer_positive	trimer_negative	trimer_negative	V3_negative	V3_negative	trimer	1	> 5 years
trimer_positive	trimer_negative	trimer_positive	V3_negative	V3_negative	trimer	0.872347	> 5 years
trimer_positive	trimer_negative	trimer_negative	V3_negative	V3_negative	trimer	1	> 5 years
trimer_positive	trimer_negative	trimer_negative	V3_negative	V3_negative	trimer	1	> 5 years
trimer_positive	trimer_negative	trimer_negative	V3_negative	V3_negative	trimer	0.8157	> 5 years
trimer_positive	trimer_negative	trimer_negative	V3_negative	V3_negative	trimer	0.788425	> 5 years
trimer_negative	trimer_positive	trimer_negative	V3_negative	V3_negative	trimer	0.75439	> 5 years
trimer_positive	trimer_negative	trimer_negative	V3_negative	V3_negative	trimer	0.85714	> 5 years
trimer_positive	trimer_negative	trimer_positive	V3_negative	V3_negative	trimer	0.83673	> 5 years
trimer_positive	trimer_negative	trimer_negative	V3_negative	V3_negative	trimer	0.92517	> 5 years
trimer_positive	trimer_negative	trimer_negative	V3_negative	V3_negative	trimer	0.9966	> 5 years
trimer_positive	trimer_negative	trimer_negative	V3_negative	V3_negative	trimer	0.95238	> 5 years
trimer_negative	trimer_positive	trimer_negative	V3_negative	V3_negative	trimer	0.94558	> 5 years
trimer_positive	trimer_negative	trimer_negative	V3_negative	V3_negative	trimer	0.92203	> 5 years
trimer_positive	trimer_negative	trimer_negative	V3_negative	V3_negative	trimer	0.94502	> 5 years
trimer_positive	trimer_negative	trimer_negative	V3_negative	V3_negative	trimer	0.88	> 5 years
trimer_positive	trimer_negative	trimer_negative	V3_negative	V3_negative	trimer	0.84806	> 5 years
trimer_positive	trimer_negative	trimer_negative	V3_negative	V3_negative	trimer	0.93878	> 5 years
trimer_positive	trimer_negative	trimer_positive	V3_negative	V3_negative	trimer	0.88255	> 5 years
trimer_positive	trimer_negative	trimer_positive	V3_negative	V3_negative	trimer	0.94576	> 5 years
trimer_positive	trimer_negative	trimer_negative	V3_negative	V3_negative	trimer	0.96284	> 5 years
trimer_negative	trimer_positive	trimer_negative	V3_negative	V3_negative	trimer	0.79452	> 5 years
trimer_positive	trimer_negative	trimer_negative	V3_negative	V3_negative	trimer	1	> 5 years
trimer_positive	trimer_negative	trimer_negative	V3_negative	V3_negative	trimer	0.78983	> 5 years
trimer_negative	trimer_positive	trimer_negative	V3_negative	V3_negative	trimer	0.80678	> 5 years
trimer_positive	trimer_negative	trimer_positive	V3_negative	V3_negative	trimer	0.90508	> 5 years
trimer_positive	trimer_negative	trimer_positive	V3_negative	V3_negative	trimer	0.87458	> 5 years
trimer_negative	trimer_positive	trimer_negative	V3_negative	V3_negative	trimer	0.87629	> 5 years
trimer_positive	trimer_negative	trimer_negative	V3_negative	V3_negative	trimer	0.94881	> 5 years
trimer_positive	trimer_positive	trimer_positive	V3_negative	V3_negative	trimer	0.97635	> 5 years
trimer_negative	trimer_positive	trimer_negative	V3_negative	V3_negative	trimer	0.91034	> 5 years
trimer_positive	trimer_negative	trimer_negative	V3_negative	V3_negative	trimer	0.97973	> 5 years
trimer_positive	trimer_negative	trimer_positive	V3_negative	V3_negative	trimer	0.8931	> 5 years
trimer_negative	trimer_positive	trimer_negative	V3_negative	V3_negative	trimer	0.92857	> 5 years
trimer_positive	trimer_negative	trimer_negative	V3_negative	V3_negative	trimer	0.89456	> 5 years
trimer_positive	trimer_negative	trimer_negative	V3_negative	V3_negative	trimer	0.84932	> 5 years
trimer_negative	trimer_positive	trimer_negative	V3_negative	V3_negative	trimer	0.9223	> 5 years
trimer_positive	trimer_negative	trimer_negative	V3_negative	V3_negative	trimer	0.92784	> 5 years
trimer_positive	trimer_negative	trimer_positive	V3_negative	V3_negative	trimer	0.93	> 5 years
trimer_positive	trimer_negative	trimer_negative	V3_negative	V3_negative	trimer	0.84375	> 5 years
trimer_positive	trimer_positive	trimer_positive	V3_negative	V3_negative	trimer	0.823593	> 5 years
trimer_positive	trimer_negative	trimer_negative	V3_negative	V3_negative	trimer	0.77003	> 5 years
trimer_positive	trimer_positive	trimer_positive	V3_negative	V3_negative	trimer	0.73881	> 5 years
trimer_positive	trimer_positive	trimer_positive	V3_negative	V3_negative	trimer	0.80935	> 5 years
trimer_positive	trimer_negative	trimer_negative	V3_negative	V3_negative	trimer	0.82095	> 5 years
trimer_positive	trimer_negative	trimer_negative	V3_negative	V3_negative	trimer	0.94257	> 5 years
trimer_negative	trimer_positive	trimer_negative	V3_negative	V3_negative	trimer	0.76923	> 5 years
trimer_negative	trimer_positive	trimer_positive	V3_negative	V3_negative	trimer	0.831105	> 5 years
trimer_negative	trimer_positive	trimer_positive	V3_negative	V3_negative	trimer	0.78595	> 5 years
trimer_negative	trimer_negative	trimer_negative	V3_negative	V3_positive	V3	0.97288	1-3 years
trimer_negative	trimer_negative	trimer_negative	V3_negative	V3_positive	V3	0.98997	1-3 years
trimer_negative	trimer_negative	trimer_negative	V3_positive	V3_positive	V3	0.90345	1-3 years
trimer_negative	trimer_negative	trimer_negative	V3_negative	V3_positive	V3	0.83729	1-3 years
trimer_negative	trimer_negative	trimer_negative	V3_negative	V3_positive	V3	0.95946	1-3 years
trimer_negative	trimer_negative	trimer_negative	V3_positive	V3_positive	V3	0.97297	1-3 years
trimer_negative	trimer_negative	trimer_negative	V3_positive	V3_positive	V3	0.9736	1-3 years
trimer_negative	trimer_negative	trimer_negative	V3_positive	V3_negative	V3	0.89492	1-3 years
trimer_negative	trimer_negative	trimer_negative	V3_positive	V3_positive	V3	0.97297	1-3 years
trimer_negative	trimer_negative	trimer_negative	V3_positive	V3_negative	V3	0.9702	1-3 years
trimer_negative	trimer_negative	trimer_negative	V3_positive	V3_positive	V3	0.92617	1-3 years
trimer_negative	trimer_negative	trimer_negative	V3_positive	V3_positive	V3	0.96284	1-3 years
trimer_negative	trimer_negative	trimer_negative	V3_positive	V3_positive	V3	0.94576	1-3 years
trimer_negative	trimer_negative	trimer_negative	V3_negative	V3_positive	V3	0.98288	1-3 years
trimer_negative	trimer_negative	trimer_negative	V3_negative	V3_positive	V3	0.94237	1-3 years
trimer_negative	trimer_negative	trimer_negative	V3_negative	V3_positive	V3	0.89116	1-3 years
trimer_negative	trimer_negative	trimer_negative	V3_negative	V3_positive	V3	0.92881	1-3 years
trimer_negative	trimer_negative	trimer_negative	V3_negative	V3_positive	V3	0.98311	1-3 years
trimer_negative	trimer_negative	trimer_negative	V3_negative	V3_positive	V3	0.83775	1-3 years
trimer_negative	trimer_negative	trimer_negative	V3_negative	V3_positive	V3	0.85714	1-3 years
trimer_negative	trimer_negative	trimer_negative	V3_negative	V3_positive	V3	0.90878	1-3 years
trimer_negative	trimer_negative	trimer_negative	V3_negative	V3_positive	V3	0.92784	1-3 years
trimer_negative	trimer_negative	trimer_negative	V3_positive	V3_negative	V3	0.7551	1-3 years
trimer_negative	trimer_negative	trimer_negative	V3_positive	V3_positive	V3	0.84354	1-3 years
trimer_negative	trimer_negative	trimer_negative	V3_negative	V3_positive	V3	0.90278	1-3 years
trimer_negative	trimer_negative	trimer_negative	V3_positive	V3_negative	V3	0.80069	1-3 years
trimer_negative	trimer_negative	trimer_negative	V3_positive	V3_positive	V3	0.90203	1-3 years
trimer_negative	trimer_negative	trimer_negative	V3_positive	V3_positive	V3	0.98288	1-3 years
trimer_negative	trimer_negative	trimer_negative	V3_negative	V3_positive	V3	0.91034	1-3 years
trimer_negative	trimer_negative	trimer_negative	V3_negative	V3_positive	V3	0.90311	1-3 years
trimer_negative	trimer_negative	trimer_negative	V3_positive	V3_negative	V3	0.91892	1-3 years
trimer_negative	trimer_negative	trimer_negative	V3_negative	V3_positive	V3	0.84247	1-3 years
trimer_negative	trimer_negative	trimer_negative	V3_negative	V3_positive	V3	0.96321	1-3 years
trimer_negative	trimer_negative	trimer_negative	V3_negative	V3_positive	V3	0.91892	1-3 years
trimer_negative	trimer_negative	trimer_negative	V3_negative	V3_positive	V3	0.94276	1-3 years
trimer_negative	trimer_negative	trimer_negative	V3_negative	V3_positive	V3	0.90635	1-3 years
trimer_positive	trimer_negative	trimer_negative	V3_negative	V3_negative	trimer	0.681	1-3 years
trimer_positive	trimer_positive	trimer_positive	V3_negative	V3_negative	trimer	0.853392	1-3 years
trimer_negative	trimer_positive	trimer_negative	V3_negative	V3_negative	trimer	0.84746	1-3 years
trimer_positive	trimer_negative	trimer_negative	V3_negative	V3_negative	trimer	1	1-3 years
trimer_positive	trimer_negative	trimer_negative	V3_negative	V3_negative	trimer	0.89153	1-3 years
trimer_positive	trimer_negative	trimer_negative	V3_negative	V3_negative	trimer	0.95254	1-3 years
trimer_positive	trimer_negative	trimer_negative	V3_negative	V3_negative	trimer	0.923725	1-3 years
trimer_positive	trimer_negative	trimer_negative	V3_negative	V3_negative	trimer	0.88475	1-3 years
trimer_negative	trimer_positive	trimer_positive	V3_negative	V3_negative	trimer	0.895765	1-3 years
trimer_negative	trimer_positive	trimer_positive	V3_negative	V3_negative	trimer	0.861868	1-3 years
trimer_negative	trimer_positive	trimer_negative	V3_negative	V3_negative	trimer	0.87797	1-3 years
trimer_negative	trimer_positive	trimer_positive	V3_negative	V3_negative	trimer	0.88605	1-3 years
trimer_negative	trimer_positive	trimer_negative	V3_negative	V3_negative	trimer	0.88235	1-3 years
trimer_positive	trimer_negative	trimer_positive	V3_negative	V3_negative	trimer	0.81633	1-3 years
trimer_negative	trimer_positive	trimer_negative	V3_negative	V3_negative	trimer	0.98616	1-3 years
trimer_negative	trimer_positive	trimer_negative	V3_negative	V3_negative	trimer	0.92905	1-3 years
trimer_negative	trimer_positive	trimer_negative	V3_negative	V3_negative	trimer	0.94898	1-3 years
trimer_negative	trimer_negative	trimer_positive	V3_negative	V3_negative	trimer	0.81979	1-3 years
trimer_negative	trimer_positive	trimer_negative	V3_negative	V3_negative	trimer	0.98993	1-3 years
trimer_negative	trimer_positive	trimer_negative	V3_negative	V3_negative	trimer	0.77627	1-3 years
trimer_positive	trimer_positive	trimer_positive	V3_negative	V3_negative	trimer	0.74386	1-3 years
trimer_positive	trimer_positive	trimer_negative	V3_negative	V3_negative	trimer	0.88014	1-3 years
trimer_negative	trimer_positive	trimer_negative	V3_negative	V3_negative	trimer	0.9661	1-3 years
trimer_negative	trimer_positive	trimer_negative	V3_negative	V3_negative	trimer	0.84459	1-3 years
trimer_negative	trimer_positive	trimer_negative	V3_negative	V3_negative	trimer	0.97288	1-3 years
trimer_positive	trimer_negative	trimer_negative	V3_negative	V3_negative	trimer	0.91696	1-3 years
trimer_negative	trimer_positive	trimer_negative	V3_negative	V3_negative	trimer	0.97973	1-3 years
trimer_negative	trimer_positive	trimer_negative	V3_negative	V3_negative	trimer	0.93174	1-3 years
trimer_negative	trimer_positive	trimer_negative	V3_negative	V3_negative	trimer	0.86598	1-3 years
trimer_negative	trimer_positive	trimer_negative	V3_negative	V3_negative	trimer	0.859509	1-3 years
trimer_negative	trimer_positive	trimer_negative	V3_negative	V3_negative	trimer	0.77703	1-3 years
trimer_negative	trimer_positive	trimer_negative	V3_negative	V3_negative	trimer	0.94257	1-3 years
trimer_positive	trimer_negative	trimer_negative	V3_negative	V3_negative	trimer	0.96959	1-3 years
trimer_negative	trimer_negative	trimer_positive	V3_negative	V3_negative	trimer	0.81017	1-3 years
trimer_negative	trimer_positive	trimer_negative	V3_negative	V3_negative	trimer	0.8277	1-3 years
trimer_negative	trimer_positive	trimer_negative	V3_negative	V3_negative	trimer	0.92388	1-3 years
trimer_positive	trimer_positive	trimer_positive	V3_negative	V3_negative	trimer	0.744795	1-3 years
trimer_negative	trimer_positive	trimer_negative	V3_negative	V3_negative	trimer	0.752075	1-3 years
trimer_positive	trimer_negative	trimer_positive	V3_negative	V3_negative	trimer	0.88311	1-3 years
trimer_negative	trimer_positive	trimer_negative	V3_negative	V3_negative	trimer	0.74915	1-3 years
trimer_negative	trimer_positive	trimer_negative	V3_negative	V3_negative	trimer	1	1-3 years
trimer_negative	trimer_positive	trimer_negative	V3_negative	V3_negative	trimer	0.91438	1-3 years
trimer_positive	trimer_negative	trimer_negative	V3_negative	V3_negative	trimer	0.840135	1-3 years
trimer_positive	trimer_negative	trimer_negative	V3_negative	V3_negative	trimer	0.86557	1-3 years
trimer_negative	trimer_positive	trimer_negative	V3_negative	V3_negative	trimer	0.82474	1-3 years
trimer_negative	trimer_positive	trimer_negative	V3_negative	V3_negative	trimer	0.98165	1-3 years
trimer_positive	trimer_negative	trimer_negative	V3_negative	V3_negative	trimer	0.7973	1-3 years
trimer_positive	trimer_positive	trimer_negative	V3_negative	V3_negative	trimer	0.82373	1-3 years
trimer_positive	trimer_negative	trimer_negative	V3_negative	V3_negative	trimer	0.855088	1-3 years
trimer_negative	trimer_positive	trimer_negative	V3_negative	V3_negative	trimer	1	1-3 years
trimer_negative	trimer_positive	trimer_negative	V3_negative	V3_negative	trimer	0.93197	1-3 years
trimer_negative	trimer_positive	trimer_negative	V3_negative	V3_negative	trimer	0.875	1-3 years
trimer_negative	trimer_positive	trimer_negative	V3_negative	V3_negative	trimer	0.71875	1-3 years
trimer_positive	trimer_negative	trimer_negative	V3_negative	V3_negative	trimer	0.81757	1-3 years
trimer_negative	trimer_positive	trimer_negative	V3_negative	V3_negative	trimer	0.80731	1-3 years
trimer_negative	trimer_positive	trimer_negative	V3_negative	V3_negative	trimer	0.72852	1-3 years
trimer_negative	trimer_positive	trimer_negative	V3_negative	V3_negative	trimer	0.93581	1-3 years
trimer_negative	trimer_negative	trimer_positive	V3_negative	V3_negative	trimer	0.93919	1-3 years
trimer_negative	trimer_negative	trimer_positive	V3_negative	V3_negative	trimer	0.84797	1-3 years
trimer_positive	trimer_positive	trimer_negative	V3_negative	V3_negative	trimer	0.87458	1-3 years
trimer_negative	trimer_negative	trimer_positive	V3_negative	V3_negative	trimer	0.94237	1-3 years
trimer_negative	trimer_positive	trimer_negative	V3_negative	V3_negative	trimer	0.85382	1-3 years
trimer_positive	trimer_negative	trimer_negative	V3_negative	V3_negative	trimer	0.9	1-3 years
trimer_negative	trimer_positive	trimer_negative	V3_negative	V3_negative	trimer	0.85567	1-3 years
trimer_negative	trimer_negative	trimer_positive	V3_negative	V3_negative	trimer	0.94932	1-3 years
trimer_negative	trimer_positive	trimer_negative	V3_negative	V3_negative	trimer	0.9322	1-3 years
trimer_negative	trimer_positive	trimer_negative	V3_negative	V3_negative	trimer	0.731165	1-3 years
trimer_negative	trimer_positive	trimer_negative	V3_negative	V3_negative	trimer	0.83562	1-3 years
trimer_negative	trimer_positive	trimer_negative	V3_negative	V3_negative	trimer	0.91156	1-3 years
trimer_negative	trimer_positive	trimer_negative	V3_negative	V3_negative	trimer	1	1-3 years
trimer_negative	trimer_positive	trimer_negative	V3_negative	V3_negative	trimer	0.91156	1-3 years
trimer_negative	trimer_positive	trimer_negative	V3_negative	V3_negative	trimer	0.91973	1-3 years
trimer_negative	trimer_positive	trimer_negative	V3_negative	V3_negative	trimer	0.92542	1-3 years
trimer_negative	trimer_negative	trimer_negative	V3_positive	V3_negative	V3	0.90878	3-5 years
trimer_negative	trimer_negative	trimer_negative	V3_positive	V3_positive	V3	0.98639	3-5 years
trimer_negative	trimer_negative	trimer_negative	V3_positive	V3_negative	V3	0.87797	3-5 years
trimer_negative	trimer_negative	trimer_negative	V3_negative	V3_positive	V3	0.97279	3-5 years
trimer_negative	trimer_negative	trimer_negative	V3_positive	V3_negative	V3	0.87415	3-5 years
trimer_negative	trimer_negative	trimer_negative	V3_positive	V3_negative	V3	0.98644	3-5 years
trimer_negative	trimer_negative	trimer_negative	V3_negative	V3_positive	V3	0.93581	3-5 years
trimer_negative	trimer_negative	trimer_negative	V3_positive	V3_positive	V3	0.92808	3-5 years
trimer_negative	trimer_negative	trimer_negative	V3_positive	V3_negative	V3	0.91126	3-5 years
trimer_negative	trimer_negative	trimer_negative	V3_negative	V3_positive	V3	0.92177	3-5 years
trimer_negative	trimer_negative	trimer_negative	V3_positive	V3_negative	V3	1	3-5 years
trimer_negative	trimer_negative	trimer_negative	V3_negative	V3_positive	V3	0.83512	3-5 years
trimer_negative	trimer_negative	trimer_negative	V3_positive	V3_negative	V3	0.83389	3-5 years
trimer_negative	trimer_negative	trimer_negative	V3_positive	V3_negative	V3	0.9589	3-5 years
trimer_negative	trimer_negative	trimer_negative	V3_positive	V3_negative	V3	0.90136	3-5 years
trimer_negative	trimer_negative	trimer_negative	V3_positive	V3_positive	V3	0.96575	3-5 years
trimer_negative	trimer_negative	trimer_negative	V3_negative	V3_positive	V3	0.99329	3-5 years
trimer_negative	trimer_negative	trimer_negative	V3_negative	V3_positive	V3	0.91065	3-5 years
trimer_negative	trimer_negative	trimer_negative	V3_positive	V3_positive	V3	0.93878	3-5 years
trimer_negative	trimer_negative	trimer_negative	V3_positive	V3_negative	V3	0.95918	3-5 years
trimer_negative	trimer_negative	trimer_negative	V3_negative	V3_positive	V3	0.92491	3-5 years
trimer_negative	trimer_negative	trimer_negative	V3_positive	V3_positive	V3	0.97959	3-5 years
trimer_negative	trimer_negative	trimer_negative	V3_positive	V3_negative	V3	0.92857	3-5 years
trimer_negative	trimer_negative	trimer_negative	V3_positive	V3_negative	V3	0.9727	3-5 years
trimer_negative	trimer_negative	trimer_negative	V3_positive	V3_negative	V3	0.98333	3-5 years
trimer_negative	trimer_negative	trimer_negative	V3_positive	V3_positive	V3	0.83733	3-5 years
trimer_negative	trimer_negative	trimer_negative	V3_negative	V3_positive	V3	0.98973	3-5 years
trimer_negative	trimer_negative	trimer_negative	V3_positive	V3_positive	V3	0.88356	3-5 years
trimer_negative	trimer_negative	trimer_negative	V3_positive	V3_negative	V3	0.95946	3-5 years
trimer_negative	trimer_negative	trimer_negative	V3_positive	V3_positive	V3	0.96959	3-5 years
trimer_negative	trimer_negative	trimer_negative	V3_positive	V3_negative	V3	0.94932	3-5 years
trimer_negative	trimer_negative	trimer_negative	V3_positive	V3_positive	V3	0.93645	3-5 years
trimer_negative	trimer_negative	trimer_negative	V3_negative	V3_positive	V3	0.87671	3-5 years
trimer_negative	trimer_negative	trimer_negative	V3_positive	V3_positive	V3	0.92857	3-5 years
trimer_negative	trimer_negative	trimer_negative	V3_positive	V3_positive	V3	0.87671	3-5 years
trimer_negative	trimer_negative	trimer_negative	V3_negative	V3_positive	V3	0.78405	3-5 years
trimer_negative	trimer_negative	trimer_negative	V3_positive	V3_negative	V3	0.97279	3-5 years
trimer_negative	trimer_negative	trimer_negative	V3_positive	V3_positive	V3	0.93311	3-5 years
trimer_negative	trimer_negative	trimer_negative	V3_negative	V3_positive	V3	0.93898	3-5 years
trimer_negative	trimer_negative	trimer_negative	V3_positive	V3_negative	V3	0.92434	3-5 years
trimer_negative	trimer_negative	trimer_negative	V3_positive	V3_positive	V3	0.99317	3-5 years
trimer_negative	trimer_negative	trimer_negative	V3_negative	V3_positive	V3	0.88926	3-5 years
trimer_negative	trimer_negative	trimer_negative	V3_negative	V3_positive	V3	0.92617	3-5 years
trimer_negative	trimer_negative	trimer_negative	V3_positive	V3_negative	V3	0.9223	3-5 years
trimer_negative	trimer_negative	trimer_negative	V3_positive	V3_negative	V3	0.96622	3-5 years
trimer_negative	trimer_negative	trimer_negative	V3_negative	V3_positive	V3	0.98355	3-5 years
trimer_negative	trimer_negative	trimer_negative	V3_positive	V3_negative	V3	0.90136	3-5 years
trimer_negative	trimer_negative	trimer_negative	V3_positive	V3_positive	V3	0.92784	3-5 years
trimer_negative	trimer_negative	trimer_negative	V3_positive	V3_negative	V3	0.92642	3-5 years
trimer_negative	trimer_negative	trimer_negative	V3_positive	V3_negative	V3	0.98322	3-5 years
trimer_negative	trimer_negative	trimer_negative	V3_positive	V3_negative	V3	0.87063	3-5 years
trimer_negative	trimer_negative	trimer_negative	V3_positive	V3_positive	V3	0.96026	3-5 years
trimer_negative	trimer_negative	trimer_negative	V3_positive	V3_negative	V3	0.78867	3-5 years
trimer_negative	trimer_negative	trimer_negative	V3_positive	V3_negative	V3	0.97279	3-5 years
trimer_negative	trimer_negative	trimer_negative	V3_positive	V3_negative	V3	0.9966	3-5 years
trimer_negative	trimer_negative	trimer_negative	V3_positive	V3_negative	V3	0.98299	3-5 years
trimer_negative	trimer_negative	trimer_negative	V3_positive	V3_negative	V3	0.93537	3-5 years
trimer_negative	trimer_negative	trimer_negative	V3_positive	V3_negative	V3	0.97973	3-5 years
trimer_negative	trimer_negative	trimer_negative	V3_positive	V3_positive	V3	0.97635	3-5 years
trimer_negative	trimer_negative	trimer_negative	V3_positive	V3_negative	V3	0.97251	3-5 years
trimer_negative	trimer_negative	trimer_negative	V3_negative	V3_positive	V3	0.93688	3-5 years
trimer_negative	trimer_negative	trimer_negative	V3_positive	V3_negative	V3	0.94237	3-5 years
trimer_negative	trimer_negative	trimer_negative	V3_positive	V3_negative	V3	0.98644	3-5 years
trimer_negative	trimer_negative	trimer_negative	V3_positive	V3_negative	V3	0.9966	3-5 years
trimer_negative	trimer_negative	trimer_negative	V3_positive	V3_negative	V3	0.97973	3-5 years
trimer_negative	trimer_negative	trimer_negative	V3_positive	V3_negative	V3	0.89078	3-5 years
trimer_negative	trimer_negative	trimer_negative	V3_positive	V3_negative	V3	0.83165	3-5 years
trimer_negative	trimer_negative	trimer_negative	V3_negative	V3_positive	V3	0.91837	3-5 years
trimer_negative	trimer_negative	trimer_negative	V3_negative	V3_positive	V3	0.86007	3-5 years
trimer_negative	trimer_negative	trimer_negative	V3_negative	V3_positive	V3	0.96656	3-5 years
trimer_negative	trimer_negative	trimer_negative	V3_negative	V3_positive	V3	0.93243	3-5 years
trimer_negative	trimer_negative	trimer_negative	V3_negative	V3_positive	V3	0.92177	3-5 years
trimer_negative	trimer_negative	trimer_negative	V3_positive	V3_negative	V3	0.91611	3-5 years
trimer_negative	trimer_negative	trimer_negative	V3_positive	V3_positive	V3	0.89761	3-5 years
trimer_negative	trimer_negative	trimer_negative	V3_negative	V3_positive	V3	0.79725	3-5 years
trimer_negative	trimer_negative	trimer_negative	V3_negative	V3_positive	V3	0.87415	3-5 years
trimer_negative	trimer_negative	trimer_negative	V3_negative	V3_positive	V3	0.94932	3-5 years
trimer_negative	trimer_negative	trimer_negative	V3_negative	V3_positive	V3	0.9697	3-5 years
trimer_negative	trimer_negative	trimer_negative	V3_negative	V3_positive	V3	0.96622	3-5 years
trimer_negative	trimer_negative	trimer_negative	V3_positive	V3_negative	V3	0.90034	3-5 years
trimer_negative	trimer_negative	trimer_negative	V3_negative	V3_positive	V3	0.9589	3-5 years
trimer_negative	trimer_negative	trimer_negative	V3_negative	V3_positive	V3	0.95578	3-5 years
trimer_positive	trimer_positive	trimer_positive	V3_negative	V3_negative	trimer	0.95593	3-5 years
trimer_negative	trimer_positive	trimer_negative	V3_negative	V3_negative	trimer	0.87671	3-5 years
trimer_positive	trimer_positive	trimer_negative	V3_negative	V3_negative	trimer	0.80069	3-5 years
trimer_positive	trimer_positive	trimer_negative	V3_negative	V3_negative	trimer	0.72028	3-5 years
trimer_positive	trimer_positive	trimer_negative	V3_negative	V3_negative	trimer	0.8	3-5 years
trimer_positive	trimer_positive	trimer_negative	V3_negative	V3_negative	trimer	0.72664	3-5 years
trimer_positive	trimer_positive	trimer_positive	V3_negative	V3_negative	trimer	0.73171	3-5 years
trimer_positive	trimer_positive	trimer_positive	V3_negative	V3_negative	trimer	0.870063	3-5 years
trimer_positive	trimer_positive	trimer_positive	V3_negative	V3_negative	trimer	0.97659	3-5 years
trimer_positive	trimer_negative	trimer_negative	V3_negative	V3_negative	trimer	0.87671	3-5 years
trimer_positive	trimer_negative	trimer_negative	V3_negative	V3_negative	trimer	0.80277	3-5 years
trimer_negative	trimer_positive	trimer_positive	V3_negative	V3_negative	trimer	0.78472	3-5 years
trimer_positive	trimer_positive	trimer_positive	V3_negative	V3_negative	trimer	0.98653	3-5 years
trimer_positive	trimer_negative	trimer_negative	V3_negative	V3_negative	trimer	0.80412	3-5 years
trimer_positive	trimer_negative	trimer_negative	V3_negative	V3_negative	trimer	0.88796	3-5 years
trimer_positive	trimer_positive	trimer_negative	V3_negative	V3_negative	trimer	0.79225	3-5 years
trimer_positive	trimer_positive	trimer_positive	V3_negative	V3_negative	trimer	0.76109	3-5 years
trimer_positive	trimer_positive	trimer_negative	V3_negative	V3_negative	trimer	0.92171	3-5 years
trimer_positive	trimer_negative	trimer_negative	V3_negative	V3_negative	trimer	0.98305	3-5 years
trimer_negative	trimer_positive	trimer_negative	V3_negative	V3_negative	trimer	0.88963	3-5 years
trimer_positive	trimer_negative	trimer_negative	V3_negative	V3_negative	trimer	0.93559	3-5 years
trimer_positive	trimer_negative	trimer_negative	V3_negative	V3_negative	trimer	0.90878	3-5 years
trimer_positive	trimer_negative	trimer_negative	V3_negative	V3_negative	trimer	0.9661	3-5 years
trimer_positive	trimer_negative	trimer_negative	V3_negative	V3_negative	trimer	0.90816	3-5 years
trimer_negative	trimer_positive	trimer_negative	V3_negative	V3_negative	trimer	0.93939	3-5 years
trimer_positive	trimer_negative	trimer_negative	V3_negative	V3_negative	trimer	0.94178	3-5 years
trimer_negative	trimer_positive	trimer_negative	V3_negative	V3_negative	trimer	0.95973	3-5 years
trimer_negative	trimer_positive	trimer_negative	V3_negative	V3_negative	trimer	0.93919	3-5 years
trimer_positive	trimer_negative	trimer_negative	V3_negative	V3_negative	trimer	0.98311	3-5 years
trimer_negative	trimer_positive	trimer_negative	V3_negative	V3_negative	trimer	0.99322	3-5 years
trimer_positive	trimer_positive	trimer_positive	V3_negative	V3_negative	trimer	0.800913	3-5 years
trimer_positive	trimer_negative	trimer_negative	V3_negative	V3_negative	trimer	0.7415	3-5 years
trimer_positive	trimer_negative	trimer_negative	V3_negative	V3_negative	trimer	0.7451	3-5 years
trimer_positive	trimer_negative	trimer_negative	V3_negative	V3_negative	trimer	0.84797	3-5 years
trimer_positive	trimer_negative	trimer_positive	V3_negative	V3_negative	trimer	0.90411	3-5 years
trimer_positive	trimer_negative	trimer_negative	V3_negative	V3_negative	trimer	0.97917	3-5 years
trimer_negative	trimer_positive	trimer_negative	V3_negative	V3_negative	trimer	0.93581	3-5 years
trimer_negative	trimer_positive	trimer_negative	V3_negative	V3_negative	trimer	0.97635	3-5 years
trimer_negative	trimer_positive	trimer_negative	V3_negative	V3_negative	trimer	0.90722	3-5 years
trimer_negative	trimer_positive	trimer_negative	V3_negative	V3_negative	trimer	0.92568	3-5 years
trimer_positive	trimer_negative	trimer_negative	V3_negative	V3_negative	trimer	1	3-5 years
trimer_positive	trimer_negative	trimer_negative	V3_negative	V3_negative	trimer	0.92617	3-5 years
trimer_positive	trimer_negative	trimer_negative	V3_negative	V3_negative	trimer	0.91554	3-5 years
trimer_positive	trimer_negative	trimer_negative	V3_negative	V3_negative	trimer	0.86644	3-5 years
trimer_positive	trimer_negative	trimer_negative	V3_negative	V3_negative	trimer	0.92833	3-5 years
trimer_positive	trimer_negative	trimer_negative	V3_negative	V3_negative	trimer	0.78846	3-5 years
trimer_positive	trimer_negative	trimer_negative	V3_negative	V3_negative	trimer	0.9404	3-5 years
trimer_negative	trimer_positive	trimer_negative	V3_negative	V3_negative	trimer	0.96259	3-5 years
trimer_negative	trimer_positive	trimer_negative	V3_negative	V3_negative	trimer	0.97333	3-5 years
trimer_negative	trimer_positive	trimer_negative	V3_negative	V3_negative	trimer	0.87543	3-5 years
trimer_negative	trimer_negative	trimer_positive	V3_negative	V3_negative	trimer	0.92759	3-5 years
trimer_negative	trimer_positive	trimer_negative	V3_negative	V3_negative	trimer	0.94881	3-5 years
trimer_positive	trimer_negative	trimer_negative	V3_negative	V3_negative	trimer	0.98635	3-5 years
trimer_negative	trimer_positive	trimer_negative	V3_negative	V3_negative	trimer	0.91554	3-5 years
trimer_positive	trimer_negative	trimer_positive	V3_negative	V3_negative	trimer	0.87671	3-5 years
trimer_positive	trimer_positive	trimer_positive	V3_negative	V3_negative	trimer	0.88014	3-5 years
trimer_positive	trimer_negative	trimer_negative	V3_negative	V3_negative	trimer	0.91837	3-5 years
trimer_positive	trimer_negative	trimer_negative	V3_negative	V3_negative	trimer	0.88411	3-5 years
trimer_negative	trimer_positive	trimer_negative	V3_negative	V3_negative	trimer	0.99659	3-5 years
trimer_positive	trimer_negative	trimer_negative	V3_negative	V3_negative	trimer	0.83653	3-5 years
trimer_positive	trimer_negative	trimer_negative	V3_negative	V3_negative	trimer	0.79791	3-5 years
trimer_positive	trimer_negative	trimer_negative	V3_negative	V3_negative	trimer	0.9527	3-5 years
trimer_positive	trimer_negative	trimer_negative	V3_negative	V3_negative	trimer	0.89527	3-5 years
trimer_positive	trimer_positive	trimer_positive	V3_negative	V3_negative	trimer	0.74235	3-5 years
trimer_positive	trimer_negative	trimer_negative	V3_negative	V3_negative	trimer	0.796072	3-5 years
trimer_positive	trimer_negative	trimer_negative	V3_negative	V3_negative	trimer	0.89189	3-5 years
trimer_positive	trimer_negative	trimer_negative	V3_negative	V3_negative	trimer	0.94314	3-5 years
trimer_negative	trimer_positive	trimer_negative	V3_negative	V3_negative	trimer	0.95302	3-5 years
trimer_positive	trimer_negative	trimer_negative	V3_negative	V3_negative	trimer	0.95349	3-5 years
trimer_positive	trimer_negative	trimer_positive	V3_negative	V3_negative	trimer	0.9223	3-5 years
trimer_negative	trimer_positive	trimer_negative	V3_negative	V3_negative	trimer	0.96622	3-5 years
trimer_positive	trimer_negative	trimer_negative	V3_negative	V3_negative	trimer	0.94237	3-5 years
trimer_positive	trimer_negative	trimer_negative	V3_negative	V3_negative	trimer	0.96271	3-5 years
trimer_negative	trimer_positive	trimer_negative	V3_negative	V3_negative	trimer	0.98311	3-5 years

## Sheet: Fig. 2d,e
	DANA	coordinate	plate	length (aa)	alignment_score
	1	A01	1	183	775
	1	A02	1	216	NA
	1	A03	1	183	779
	1	A04	1	181	NA
	1	A05	1	183	779
	1	A06	1	181	NA
	1	A07	1	183	779
	1	A08	1	183	774
	1	A09	1	183	779
	1	A10	1	117	529
	1	A12	1	183	779
	1	B01	1	181	NA
	1	B02	1	181	NA
	1	B03	1	183	779
	1	B04	1	183	779
	1	B05	1	183	779
	1	B06	1	183	761
	1	B07	1	183	778
	1	B08	1	183	774
	1	B09	1	183	779
	1	B10	1	183	773
	1	B12	1	183	778
	1	C01	1	183	782
	1	C02	1	183	772
	1	C04	1	183	780
	1	C05	1	150	648
	1	C06	1	183	769
	1	C07	1	183	779
	1	C08	1	183	782
	1	C09	1	117	530
	1	C10	1	84	NA
	1	C11	1	183	775
	1	C12	1	117	529
	1	D01	1	181	NA
	1	D02	1	183	779
	1	D03	1	183	779
	1	D05	1	183	779
	1	D06	1	183	779
	1	D07	1	183	775
	1	D08	1	183	773
	1	D09	1	183	779
	1	D10	1	179	NA
	1	D11	1	181	NA
	1	D12	1	183	775
	1	E01	1	183	778
	1	E02	1	117	532
	1	E03	1	183	780
	1	E04	1	183	779
	1	E05	1	183	783
	1	E06	1	181	NA
	1	E07	1	183	778
	1	E08	1	183	780
	1	E09	1	183	779
	1	E10	1	183	779
	1	E11	1	183	779
	1	E12	1	181	NA
	1	F01	1	183	778
	1	F02	1	181	NA
	1	F03	1	183	779
	1	F04	1	150	650
	1	F05	1	183	772
	1	F06	1	181	NA
	1	F07	1	183	779
	1	F08	1	183	775
	1	F09	1	183	779
	1	F10	1	181	NA
	1	F11	1	183	781
	1	F12	1	183	775
	1	G01	1	183	779
	1	G02	1	183	782
	1	G03	1	183	778
	1	G04	1	183	779
	1	G05	1	183	779
	1	G06	1	183	776
	1	G07	1	181	NA
	1	G08	1	179	NA
	1	G09	1	183	778
	1	G10	1	183	778
	1	G11	1	117	530
	1	G12	1	183	780
	1	H03	1	183	779
	1	H04	1	117	530
	1	H05	1	183	779
	1	H06	1	183	779
	1	H07	1	150	659
	1	H08	1	183	770
	1	H09	1	183	779
	1	H10	1	183	778
	1	H11	1	150	661
	1	H12	1	183	779
	1	A01	2	183	779
	1	A02	2	117	529
	1	A03	2	183	779
	1	A04	2	183	779
	1	A05	2	183	778
	1	A06	2	183	779
	1	A07	2	183	775
	1	A08	2	183	778
	1	A09	2	117	529
	1	A10	2	150	659
	1	A11	2	84	NA
	1	A12	2	181	NA
	1	B01	2	183	779
	1	B02	2	183	779
	1	B03	2	183	774
	1	B04	2	183	784
	1	B05	2	181	NA
	1	B06	2	183	779
	1	B07	2	183	782
	1	B08	2	183	779
	1	B09	2	183	779
	1	B11	2	183	779
	1	B12	2	183	778
	1	C01	2	181	NA
	1	C02	2	183	779
	1	C03	2	183	779
	1	C04	2	183	779
	1	C05	2	183	779
	1	C06	2	183	779
	1	C07	2	183	779
	1	C08	2	117	530
	1	C09	2	183	775
	1	C10	2	183	779
	1	C11	2	183	779
	1	C12	2	183	775
	1	D01	2	183	779
	1	D02	2	183	780
	1	D04	2	150	659
	1	D05	2	117	532
	1	D06	2	183	778
	1	D07	2	183	778
	1	D08	2	183	772
	1	D09	2	183	770
	1	D10	2	183	779
	1	D11	2	183	779
	1	E01	2	183	779
	1	E02	2	183	779
	1	E03	2	183	779
	1	E04	2	183	778
	1	E05	2	183	779
	1	E06	2	84	NA
	1	E07	2	181	NA
	1	E08	2	183	779
	1	E09	2	183	775
	1	E10	2	181	NA
	1	E11	2	183	779
	1	E12	2	183	775
	1	F01	2	183	778
	1	F02	2	183	779
	1	F03	2	183	779
	1	F05	2	183	769
	1	F06	2	181	NA
	1	F07	2	183	779
	1	F08	2	183	779
	1	F09	2	183	778
	1	F10	2	183	778
	1	F11	2	150	659
	1	F12	2	183	779
	1	G01	2	183	779
	1	G02	2	183	779
	1	G03	2	183	780
	1	G04	2	181	NA
	1	G06	2	183	779
	1	G07	2	183	778
	1	G08	2	117	530
	1	G09	2	150	654
	1	G10	2	150	654
	1	G11	2	183	779
	1	G12	2	183	778
	1	H01	2	150	661
	1	H02	2	183	779
	1	H03	2	183	779
	1	H04	2	183	779
	1	H05	2	117	529
	1	H06	2	84	NA
	1	H07	2	183	779
	1	H08	2	181	NA
	1	H09	2	183	775
	1	H10	2	183	782
	1	H11	2	216	NA
	4	A01	1	183	782
	4	A02	1	183	782
	4	A03	1	183	782
	4	A04	1	183	781
	4	A05	1	150	635
	4	A06	1	183	782
	4	A07	1	183	781
	4	A08	1	183	782
	4	A09	1	183	779
	4	A10	1	151	648
	4	A11	1	183	777
	4	B01	1	183	784
	4	B03	1	183	782
	4	B04	1	183	782
	4	B05	1	183	782
	4	B06	1	183	778
	4	B07	1	183	782
	4	B08	1	183	777
	4	B09	1	183	782
	4	B10	1	183	782
	4	B11	1	183	778
	4	B12	1	183	778
	4	C01	1	183	782
	4	C02	1	183	778
	4	C03	1	183	783
	4	C04	1	117	501
	4	C05	1	117	530
	4	C06	1	183	771
	4	C07	1	183	777
	4	C09	1	183	782
	4	C10	1	183	782
	4	C11	1	183	778
	4	C12	1	183	782
	4	D01	1	183	778
	4	D02	1	183	782
	4	D03	1	183	783
	4	D04	1	183	782
	4	D05	1	149	563.5
	4	D06	1	183	780
	4	D07	1	183	782
	4	D08	1	183	781
	4	D09	1	183	782
	4	D10	1	150	628
	4	D11	1	183	782
	4	D12	1	183	776
	4	E01	1	183	777
	4	E02	1	183	782
	4	E03	1	183	790
	4	E04	1	183	782
	4	E05	1	183	782
	4	E07	1	183	778
	4	E08	1	183	779
	4	E11	1	183	782
	4	E12	1	183	777
	4	F01	1	183	781
	4	F02	1	150	634
	4	F03	1	183	782
	4	F04	1	183	779
	4	F05	1	183	777
	4	F06	1	183	781
	4	F07	1	183	782
	4	F08	1	183	782
	4	F09	1	184	768
	4	F10	1	183	782
	4	F11	1	150	635
	4	F12	1	183	782
	4	G01	1	183	782
	4	G02	1	151	618
	4	G04	1	183	782
	4	G05	1	183	782
	4	G06	1	151	618
	4	G07	1	183	780
	4	G08	1	183	761
	4	G09	1	117	530
	4	G10	1	183	782
	4	G11	1	183	779
	4	G12	1	183	783
	4	H01	1	183	782
	4	H02	1	183	781
	4	H03	1	183	772
	4	H04	1	183	781
	4	H05	1	183	777
	4	H06	1	117	531
	4	H07	1	183	782
	4	H08	1	183	782
	4	H09	1	183	782
	4	H10	1	183	766
	4	H11	1	183	782
	4	A01	2	183	782
	4	A02	2	183	773
	4	A03	2	183	777
	4	A04	2	183	782
	4	A05	2	183	782
	4	A06	2	183	782
	4	A07	2	183	783
	4	A08	2	184	770
	4	A09	2	183	780
	4	A10	2	151	648
	4	A11	2	183	782
	4	A12	2	183	781
	4	B01	2	184	771
	4	B02	2	183	782
	4	B03	2	183	782
	4	B04	2	183	782
	4	B05	2	117	530
	4	B06	2	183	785
	4	B07	2	183	782
	4	B08	2	183	781
	4	B09	2	183	782
	4	B10	2	183	782
	4	B11	2	183	782
	4	B12	2	183	781
	4	C01	2	183	777
	4	C02	2	183	782
	4	C03	2	183	782
	4	C04	2	183	782
	4	C05	2	183	786
	4	C06	2	149	634
	4	C07	2	183	781
	4	C08	2	183	781
	4	C09	2	183	782
	4	C10	2	183	782
	4	C11	2	183	782
	4	C12	2	183	782
	4	D01	2	183	777
	4	D02	2	183	782
	4	D03	2	183	782
	4	D04	2	183	782
	4	D05	2	183	786
	4	D06	2	149	634
	4	D07	2	183	781
	4	D08	2	183	781
	4	D09	2	183	782
	4	D10	2	183	782
	4	D11	2	183	782
	4	D12	2	183	782
	4	E01	2	183	782
	4	E02	2	183	781
	4	E03	2	183	782
	4	E04	2	183	782
	4	E05	2	183	782
	4	E06	2	183	778
	4	E07	2	151	651
	4	E08	2	183	782
	4	E09	2	183	781
	4	E11	2	183	779
	4	E12	2	183	777
	4	F01	2	184	765
	4	F02	2	183	782
	4	F03	2	183	788
	4	F04	2	183	782
	4	F05	2	183	777
	4	F06	2	183	781
	4	F07	2	183	779
	4	F08	2	183	782
	4	F09	2	183	782
	4	F10	2	150	645
	4	F11	2	183	778
	4	F12	2	182	655
	4	G01	2	183	782
	4	G02	2	183	782
	4	G03	2	183	782
	4	G04	2	183	782
	4	G05	2	183	775
	4	G06	2	150	661
	4	G07	2	183	780
	4	G08	2	183	782
	4	G09	2	183	782
	4	G10	2	183	782
	4	G11	2	183	781
	4	G12	2	183	780
	4	H01	2	183	782
	4	H02	2	183	778
	4	H03	2	183	774
	4	H04	2	183	778
	4	H05	2	183	782
	4	H07	2	183	778
	4	H08	2	183	780
	4	H09	2	183	782
	4	H10	2	183	782
	4	H11	2	183	787
	4	H12	2	183	780
	2	A01	1	183	772
	2	A02	1	183	781
	2	A03	1	150	634
	2	A04	1	183	767
	2	A05	1	150	645
	2	A06	1	183	779
	2	A07	1	183	780
	2	A08	1	183	770
	2	A09	1	183	776
	2	A10	1	183	780
	2	A11	1	183	781
	2	A12	1	183	784
	2	B01	1	183	774
	2	B02	1	150	663
	2	B03	1	183	784
	2	B04	1	183	781
	2	B05	1	183	780
	2	B06	1	183	780
	2	B07	1	117	534
	2	B08	1	183	778
	2	B09	1	183	770
	2	B10	1	183	780
	2	B11	1	183	776
	2	B12	1	183	776
	2	C01	1	183	782
	2	C02	1	183	767
	2	C03	1	183	770
	2	C04	1	150	633
	2	C05	1	183	771
	2	C06	1	183	763
	2	C07	1	183	778
	2	C08	1	183	778
	2	C09	1	183	776
	2	C10	1	150	654
	2	C11	1	183	785
	2	C12	1	183	784
	2	D01	1	183	759
	2	D02	1	183	783
	2	D04	1	150	647
	2	D05	1	117	507
	2	D06	1	150	644
	2	D07	1	155	NA
	2	D08	1	183	776
	2	D09	1	183	778
	2	D10	1	183	772
	2	D11	1	183	780
	2	D12	1	149	642
	2	E01	1	183	780
	2	E02	1	184	756
	2	E03	1	150	643
	2	E04	1	183	782
	2	E05	1	183	770
	2	E06	1	183	783
	2	E07	1	183	782
	2	E08	1	183	779
	2	E09	1	183	763
	2	E10	1	183	772
	2	E11	1	183	776
	2	E12	1	150	650
	2	F01	1	183	779
	2	F02	1	183	771
	2	F03	1	183	763
	2	F04	1	183	772
	2	F05	1	183	772
	2	F07	1	183	779
	2	F08	1	150	657
	2	F09	1	183	782
	2	F10	1	199	NA
	2	F11	1	183	772
	2	F12	1	183	773
	2	G01	1	183	775
	2	G02	1	183	766
	2	G03	1	183	779
	2	G04	1	150	634
	2	G05	1	183	782
	2	G06	1	183	782
	2	G07	1	183	784
	2	G09	1	183	784
	2	G10	1	183	783
	2	G11	1	150	651
	2	G12	1	183	782
	2	H01	1	183	773
	2	H03	1	183	782
	2	H04	1	150	657
	2	H05	1	183	776
	2	H06	1	183	779
	2	H07	1	183	774
	2	H08	1	183	784
	2	H09	1	150	659
	2	H10	1	183	780
	2	H11	1	183	766
	2	H12	1	183	766
	2	A01	2	183	770
	2	A02	2	183	776
	2	A03	2	183	776
	2	A04	2	183	779
	2	A05	2	183	779
	2	A06	2	183	772
	2	A07	2	150	650
	2	A08	2	183	771
	2	A09	2	150	639
	2	A10	2	183	767
	2	A11	2	183	760
	2	A12	2	183	783
	2	B01	2	183	780
	2	B02	2	183	763
	2	B03	2	183	772
	2	B04	2	183	760
	2	B05	2	183	784
	2	B06	2	183	776
	2	B07	2	183	781
	2	B08	2	183	779
	2	B09	2	183	785
	2	B10	2	183	767
	2	B11	2	183	782
	2	B12	2	183	780
	2	C01	2	183	772
	2	C02	2	183	779
	2	C03	2	183	773
	2	C04	2	183	781
	2	C05	2	183	771
	2	C06	2	183	780
	2	C07	2	183	781
	2	C08	2	149	638
	2	C09	2	183	777
	2	C10	2	150	654
	2	C11	2	183	783
	2	C12	2	183	782
	2	D01	2	183	780
	2	D02	2	183	778
	2	D03	2	183	773
	2	D04	2	183	770
	2	D05	2	183	782
	2	D06	2	183	775
	2	D07	2	183	781
	2	D09	2	183	765
	2	D10	2	150	654
	2	D11	2	183	782
	2	D12	2	183	782
	2	E01	2	183	784
	2	E02	2	183	776
	2	E03	2	183	783
	2	E05	2	183	778
	2	E06	2	183	778
	2	E07	2	150	661
	2	E08	2	183	773
	2	E09	2	183	762
	2	E10	2	216	NA
	2	E11	2	183	783
	2	E12	2	183	779
	2	F01	2	183	772
	2	F02	2	150	664
	2	F03	2	150	633
	2	F04	2	150	654
	2	F05	2	117	531
	2	F06	2	183	778
	2	F07	2	183	772
	2	F08	2	183	764
	2	F09	2	183	779
	2	F10	2	150	644
	2	F11	2	183	777
	2	F12	2	183	781
	2	G01	2	183	782
	2	G02	2	117	506
	2	G03	2	183	770
	2	G04	2	150	666
	2	G05	2	183	776
	2	G06	2	150	650
	2	G07	2	183	761
	2	G08	2	183	771
	2	G09	2	183	772
	2	G10	2	183	782
	2	G11	2	183	772
	2	G12	2	150	656
	2	H01	2	183	781
	2	H02	2	184	762
	2	H03	2	183	784
	2	H04	2	183	770
	2	H05	2	183	779
	2	H06	2	150	650
	2	H07	2	150	655
	2	H08	2	183	771
	2	H09	2	183	773
	2	H10	2	183	781
	2	H11	2	150	654
	3	A01	1	150	669
	3	A04	1	117	525
	3	A05	1	150	653
	3	A06	1	150	656
	3	A07	1	150	656
	3	A08	1	150	662
	3	A09	1	118	524
	3	A10	1	118	504
	3	A11	1	183	778
	3	B01	1	150	652
	3	B02	1	150	659
	3	B04	1	150	660
	3	B05	1	150	657
	3	B06	1	149	533.5
	3	B07	1	150	644
	3	B08	1	150	652
	3	B09	1	150	652
	3	B10	1	150	647
	3	B11	1	150	664
	3	B12	1	117	532
	3	C01	1	162	NA
	3	C02	1	150	633
	3	C03	1	150	662
	3	C04	1	150	660
	3	C05	1	150	657
	3	C06	1	150	654
	3	C07	1	150	641
	3	C08	1	150	653
	3	C10	1	183	779
	3	C11	1	150	661
	3	C12	1	150	651
	3	D01	1	150	648
	3	D02	1	150	652
	3	D03	1	150	635
	3	D04	1	150	654
	3	D05	1	183	777
	3	D06	1	213	NA
	3	D08	1	150	653
	3	D09	1	150	658
	3	D10	1	183	757
	3	D11	1	150	573
	3	D12	1	150	651
	3	E01	1	150	642
	3	E02	1	150	633
	3	E04	1	150	656
	3	E05	1	150	648
	3	E06	1	150	656
	3	E07	1	150	659
	3	E08	1	150	639
	3	E09	1	162	NA
	3	E10	1	183	781
	3	E11	1	150	645
	3	F01	1	150	650
	3	F02	1	147	NA
	3	F03	1	183	763
	3	F04	1	150	666
	3	F05	1	150	638
	3	F08	1	183	762
	3	F09	1	150	655
	3	F10	1	150	654
	3	F11	1	150	653
	3	F12	1	183	784
	3	G01	1	150	658
	3	G02	1	150	651
	3	G03	1	150	658
	3	G04	1	151	642
	3	G05	1	150	644
	3	G06	1	183	766
	3	G07	1	150	664
	3	G08	1	150	655
	3	G09	1	117	486
	3	G10	1	150	657
	3	G11	1	150	643
	3	G12	1	150	655
	3	H01	1	183	784
	3	H03	1	150	658
	3	H05	1	150	635
	3	H06	1	150	659
	3	H07	1	183	778
	3	H08	1	150	663
	3	H10	1	150	653
	3	H11	1	150	653
	3	H12	1	150	655
	3	A01	2	183	784
	3	A02	2	183	775
	3	A03	2	183	779
	3	A04	2	150	660
	3	A05	2	150	647
	3	A07	2	150	649
	3	A08	2	183	765
	3	A09	2	150	653
	3	A10	2	150	648
	3	A11	2	150	657
	3	A12	2	150	657
	3	B02	2	183	787
	3	B03	2	150	644
	3	B04	2	183	781
	3	B05	2	150	660
	3	B06	2	150	641
	3	B07	2	162	NA
	3	B08	2	183	779
	3	B09	2	150	656
	3	B10	2	151	641
	3	B11	2	150	664
	3	B12	2	117	532
	3	C01	2	183	765
	3	C02	2	150	633
	3	C03	2	183	787
	3	C04	2	150	661
	3	C05	2	150	667
	3	C06	2	150	644
	3	C08	2	150	661
	3	C09	2	150	651
	3	C10	2	150	649
	3	C11	2	150	659
	3	C12	2	150	652
	3	D02	2	150	629
	3	D05	2	150	655
	3	D06	2	150	653
	3	D07	2	150	660
	3	D08	2	150	653
	3	D09	2	150	650
	3	D10	2	150	662
	3	D11	2	150	661
	3	D12	2	150	652
	3	E01	2	150	638
	3	E02	2	183	744
	3	E03	2	150	665
	3	E05	2	150	648
	3	E08	2	150	643
	3	E09	2	150	647
	3	E11	2	150	642
	3	F01	2	150	655
	3	F02	2	150	655
	3	F03	2	150	617
	3	F04	2	150	659
	3	F05	2	183	778
	3	F06	2	150	653
	3	F07	2	150	657
	3	F08	2	150	665
	3	F11	2	150	657
	3	F12	2	183	784
	3	G01	2	150	651
	3	G02	2	150	651
	3	G03	2	150	631
	3	G04	2	150	644
	3	G06	2	150	647
	3	G08	2	150	657
	3	G09	2	117	508
	3	G10	2	150	660
	3	G11	2	150	654
	3	G12	2	117	464
	3	H01	2	150	641
	3	H02	2	150	640
	3	H03	2	150	663
	3	H04	2	150	635
	3	H05	2	150	657
	3	H06	2	150	649
	3	H08	2	150	647
	3	H09	2	129	NA
	3	H11	2	150	654
	5	A01	1	150	652
	5	A02	1	150	654
	5	A03	1	145	NA
	5	A04	1	150	660
	5	A05	1	183	778
	5	A07	1	145	NA
	5	A08	1	150	660
	5	A09	1	150	666
	5	A10	1	150	664
	5	A12	1	166	NA
	5	B02	1	183	769
	5	B03	1	150	660
	5	B06	1	150	656
	5	B07	1	150	654
	5	B08	1	183	783
	5	B09	1	145	NA
	5	B10	1	149	535.5
	5	B11	1	150	658
	5	B12	1	150	642
	5	C01	1	150	642
	5	C03	1	150	657
	5	C04	1	150	660
	5	C05	1	183	771
	5	C06	1	150	655
	5	C09	1	150	654
	5	C11	1	150	659
	5	C12	1	183	784
	5	D01	1	183	778
	5	D04	1	150	640
	5	D05	1	150	662
	5	D06	1	150	657
	5	D07	1	150	653
	5	D08	1	145	NA
	5	D09	1	183	784
	5	D10	1	183	772
	5	D11	1	150	645
	5	D12	1	150	636
	5	E01	1	117	501
	5	E02	1	150	655
	5	E07	1	183	774
	5	E09	1	150	647
	5	E10	1	166	NA
	5	E11	1	150	655
	5	F02	1	117	530
	5	F04	1	150	651
	5	F05	1	150	622
	5	F06	1	150	648
	5	F09	1	150	541
	5	F11	1	183	777
	5	G01	1	150	656
	5	G02	1	183	771
	5	G03	1	150	669
	5	G04	1	183	783
	5	G05	1	183	780
	5	G06	1	150	655
	5	G08	1	150	625
	5	G09	1	150	649
	5	G10	1	117	531
	5	G11	1	150	652
	5	G12	1	150	659
	5	H01	1	183	780
	5	H04	1	150	664
	5	H05	1	150	647
	5	H06	1	183	785
	5	H07	1	150	651
	5	A02	2	183	765
	5	A04	2	150	666
	5	A05	2	150	657
	5	A07	2	150	625
	5	A09	2	150	631
	5	A10	2	183	778
	5	B01	2	150	632
	5	B02	2	150	664
	5	B03	2	150	658
	5	B04	2	183	784
	5	B05	2	183	770
	5	B06	2	150	654
	5	B09	2	149	632
	5	B10	2	150	668
	5	C01	2	150	647
	5	C02	2	150	659
	5	C03	2	183	779
	5	C07	2	150	641
	5	C10	2	117	528
	5	C11	2	145	NA
	5	C12	2	150	648
	5	D02	2	150	654
	5	D03	2	150	666
	5	D04	2	150	647
	5	D06	2	117	527
	5	D07	2	183	775
	5	D08	2	183	785
	5	D10	2	183	786
	5	D11	2	184	747
	5	D12	2	150	664
	5	E01	2	150	665
	5	E02	2	183	778
	5	E04	2	149	648
	5	E05	2	150	558
	5	E06	2	150	659
	5	E07	2	183	783
	5	E08	2	150	640
	5	E09	2	150	619
	5	E10	2	150	663
	5	E12	2	150	653
	5	F01	2	150	665
	5	F02	2	150	558
	5	F04	2	150	644
	5	F05	2	149	501.5
	5	F09	2	150	647
	5	F10	2	150	660
	5	G02	2	150	612
	5	G03	2	150	664
	5	G04	2	150	640
	5	G05	2	150	660
	5	G06	2	150	639
	5	G07	2	117	536
	5	G08	2	149	632
	5	G09	2	117	507
	5	G11	2	183	765
	5	G12	2	183	769
	5	H01	2	150	597
	5	H02	2	183	766
	5	H03	2	183	782
	5	H04	2	150	656
	5	H06	2	150	653
	5	H09	2	117	530
	5	H11	2	150	656

## Sheet: Fig. 2e DARPin types
		Clones (n)
	DANA	1	2	3	4	5
	N1C	12	4	8	5	8
	N2C	10	31	124	14	83
	N3C	130	147	23	162	30

## Sheet: Fig. 2f
		Clones (%)
	DANA	Ins/del	>5% framework mutations	Valid
	1	16	0	84
	2	2	3	95
	3	4	10	86
	4	0	6	94
	5	5	13	82
