# Supplementary material for: Assessing immunogenicity barriers of the HIV-1 envelope trimer
Source: NPJ Vaccines. 2023 Sep 30;8:148. doi: 10.1038/s41541-023-00746-3 (PMC10542815; doi:10.1038/s41541-023-00746-3)
Supplement: Supplementary file 5 — Supplementary dataset for Figure 3 [file 41541_2023_746_MOESM5_ESM.xlsx]

## Sheet: Fig. 3b
		Frequency (%)
	DANA	V3 loop binding	Trimer binding	Low-level binding
	3	39.4	18.8	41.9
	3mod	53.8	37.5	8.8
	5	43.8	12.5	43.8
	5mod	27.2	50.6	22.2
	1	98.9	1.1	0
	1mod	13.5	57.7	28.8

## Sheet: Fig. 3c (upper)
	DANA	Bind	Neut. score
	1mod	low-level	1
	1mod	low-level	0
	1mod	low-level	1
	1mod	low-level	0
	1mod	low-level	0
	1mod	low-level	0
	1mod	low-level	0
	1mod	low-level	0
	1mod	low-level	0
	1mod	low-level	0
	1mod	low-level	1
	1mod	low-level	0
	1mod	low-level	0
	1mod	low-level	6
	1mod	low-level	0
	1mod	low-level	9
	1mod	low-level	0
	1mod	low-level	0
	1mod	low-level	0
	1mod	low-level	0
	1mod	low-level	1
	1mod	low-level	0
	1mod	low-level	0
	1mod	low-level	0
	1mod	low-level	0
	1mod	low-level	0
	1mod	low-level	0
	1mod	low-level	0
	1mod	low-level	0
	1mod	low-level	0
	1mod	low-level	0
	1mod	low-level	0
	1mod	low-level	0
	1mod	low-level	0
	1mod	low-level	0
	1mod	low-level	0
	1mod	low-level	0
	1mod	low-level	0
	1mod	low-level	2
	1mod	low-level	0
	1mod	low-level	0
	1mod	low-level	0
	1mod	low-level	0
	1mod	low-level	2
	1mod	low-level	12
	1mod	low-level	0
	1mod	low-level	0
	1mod	trimer	0
	1mod	trimer	0
	1mod	trimer	1
	1mod	trimer	0
	1mod	trimer	0
	1mod	trimer	0
	1mod	trimer	0
	1mod	trimer	0
	1mod	trimer	8
	1mod	trimer	0
	1mod	trimer	0
	1mod	trimer	0
	1mod	trimer	0
	1mod	trimer	0
	1mod	trimer	0
	1mod	trimer	1
	1mod	trimer	0
	1mod	trimer	0
	1mod	trimer	1
	1mod	trimer	0
	1mod	trimer	0
	1mod	trimer	0
	1mod	trimer	0
	1mod	trimer	0
	1mod	trimer	0
	1mod	trimer	0
	1mod	trimer	0
	1mod	trimer	0
	1mod	trimer	0
	1mod	trimer	0
	1mod	trimer	0
	1mod	trimer	0
	1mod	trimer	0
	1mod	trimer	0
	1mod	trimer	0
	1mod	trimer	0
	1mod	trimer	0
	1mod	trimer	0
	1mod	trimer	0
	1mod	trimer	1
	1mod	trimer	0
	1mod	trimer	2
	1mod	trimer	0
	1mod	trimer	1
	1mod	trimer	0
	1mod	trimer	0
	1mod	trimer	0
	1mod	trimer	0
	1mod	trimer	0
	1mod	trimer	0
	1mod	trimer	0
	1mod	trimer	0
	1mod	trimer	0
	1mod	trimer	0
	1mod	trimer	0
	1mod	trimer	2
	1mod	trimer	0
	1mod	trimer	0
	1mod	trimer	0
	1mod	trimer	27
	1mod	trimer	0
	1mod	trimer	0
	1mod	trimer	0
	1mod	trimer	0
	1mod	trimer	0
	1mod	trimer	0
	1mod	trimer	0
	1mod	trimer	0
	1mod	trimer	0
	1mod	trimer	0
	1mod	trimer	0
	1mod	trimer	0
	1mod	trimer	0
	1mod	trimer	0
	1mod	trimer	0
	1mod	trimer	0
	1mod	trimer	16
	1mod	trimer	0
	1mod	trimer	0
	1mod	trimer	0
	1mod	trimer	0
	1mod	trimer	0
	1mod	trimer	0
	1mod	trimer	0
	1mod	trimer	0
	1mod	trimer	0
	1mod	trimer	0
	1mod	trimer	1
	1mod	trimer	6
	1mod	trimer	0
	1mod	trimer	0
	1mod	trimer	0
	1mod	trimer	0
	1mod	trimer	4
	1mod	V3	0
	1mod	V3	1
	1mod	V3	0
	1mod	V3	0
	1mod	V3	0
	1mod	V3	0
	1mod	V3	0
	1mod	V3	0
	1mod	V3	0
	1mod	V3	1
	1mod	V3	0
	1mod	V3	0
	1mod	V3	0
	1mod	V3	0
	1mod	V3	0
	1mod	V3	0
	1mod	V3	0
	1mod	V3	0
	1mod	V3	0
	1mod	V3	0
	1mod	V3	0
	1mod	V3	0
	3mod	low-level		0
	3mod	low-level		0
	3mod	low-level		0
	3mod	low-level		0
	3mod	low-level		2
	3mod	low-level		0
	3mod	low-level		0
	3mod	low-level		0
	3mod	low-level		0
	3mod	low-level		0
	3mod	low-level		0
	3mod	low-level		0
	3mod	low-level		0
	3mod	low-level		0
	3mod	trimer		0
	3mod	trimer		0
	3mod	trimer		3
	3mod	trimer		0
	3mod	trimer		0
	3mod	trimer		0
	3mod	trimer		3
	3mod	trimer		0
	3mod	trimer		0
	3mod	trimer		3
	3mod	trimer		0
	3mod	trimer		0
	3mod	trimer		0
	3mod	trimer		0
	3mod	trimer		0
	3mod	trimer		0
	3mod	trimer		0
	3mod	trimer		1
	3mod	trimer		0
	3mod	trimer		0
	3mod	trimer		0
	3mod	trimer		0
	3mod	trimer		0
	3mod	trimer		3
	3mod	trimer		0
	3mod	trimer		0
	3mod	trimer		0
	3mod	trimer		0
	3mod	trimer		0
	3mod	trimer		0
	3mod	trimer		0
	3mod	trimer		21
	3mod	trimer		0
	3mod	trimer		0
	3mod	trimer		0
	3mod	trimer		2
	3mod	trimer		18
	3mod	trimer		3
	3mod	trimer		10
	3mod	trimer		0
	3mod	trimer		0
	3mod	trimer		3
	3mod	trimer		0
	3mod	trimer		3
	3mod	trimer		10
	3mod	trimer		8
	3mod	trimer		1
	3mod	trimer		0
	3mod	trimer		21
	3mod	trimer		0
	3mod	trimer		10
	3mod	trimer		8
	3mod	trimer		3
	3mod	trimer		3
	3mod	trimer		21
	3mod	trimer		0
	3mod	trimer		0
	3mod	trimer		0
	3mod	trimer		0
	3mod	V3		0
	3mod	V3		0
	3mod	V3		0
	3mod	V3		0
	3mod	V3		0
	3mod	V3		0
	3mod	V3		3
	3mod	V3		0
	3mod	V3		0
	3mod	V3		3
	3mod	V3		0
	3mod	V3		0
	3mod	V3		0
	3mod	V3		40
	3mod	V3		44
	3mod	V3		0
	3mod	V3		40
	3mod	V3		0
	3mod	V3		32
	3mod	V3		0
	3mod	V3		3
	3mod	V3		0
	3mod	V3		0
	3mod	V3		0
	3mod	V3		0
	3mod	V3		0
	3mod	V3		12
	3mod	V3		44
	3mod	V3		3
	3mod	V3		3
	3mod	V3		12
	3mod	V3		12
	3mod	V3		0
	3mod	V3		1
	3mod	V3		10
	3mod	V3		12
	3mod	V3		0
	3mod	V3		10
	3mod	V3		3
	3mod	V3		2
	3mod	V3		3
	3mod	V3		0
	3mod	V3		0
	3mod	V3		8
	3mod	V3		10
	3mod	V3		2
	3mod	V3		0
	3mod	V3		2
	3mod	V3		0
	3mod	V3		0
	3mod	V3		0
	3mod	V3		10
	3mod	V3		0
	3mod	V3		0
	3mod	V3		0
	3mod	V3		1
	3mod	V3		3
	3mod	V3		0
	3mod	V3		3
	3mod	V3		0
	3mod	V3		0
	3mod	V3		8
	3mod	V3		0
	3mod	V3		2
	3mod	V3		0
	3mod	V3		0
	3mod	V3		8
	3mod	V3		3
	3mod	V3		0
	3mod	V3		0
	3mod	V3		12
	3mod	V3		0
	3mod	V3		0
	3mod	V3		0
	3mod	V3		0
	3mod	V3		0
	3mod	V3		0
	3mod	V3		10
	3mod	V3		8
	3mod	V3		0
	3mod	V3		0
	3mod	V3		1
	3mod	V3		0
	3mod	V3		0
	3mod	V3		0
	3mod	V3		0
	5mod	low-level			0
	5mod	low-level			0
	5mod	low-level			0
	5mod	low-level			0
	5mod	low-level			0
	5mod	low-level			0
	5mod	low-level			0
	5mod	low-level			0
	5mod	low-level			0
	5mod	low-level			0
	5mod	low-level			0
	5mod	low-level			0
	5mod	low-level			0
	5mod	low-level			0
	5mod	low-level			0
	5mod	low-level			0
	5mod	low-level			0
	5mod	low-level			0
	5mod	low-level			0
	5mod	low-level			0
	5mod	low-level			3
	5mod	low-level			0
	5mod	low-level			4
	5mod	low-level			0
	5mod	low-level			0
	5mod	low-level			3
	5mod	low-level			0
	5mod	low-level			0
	5mod	low-level			0
	5mod	low-level			0
	5mod	low-level			0
	5mod	low-level			0
	5mod	low-level			0
	5mod	low-level			0
	5mod	low-level			0
	5mod	low-level			0
	5mod	low-level			0
	5mod	low-level			0
	5mod	low-level			0
	5mod	low-level			0
	5mod	trimer			0
	5mod	trimer			1
	5mod	trimer			0
	5mod	trimer			0
	5mod	trimer			0
	5mod	trimer			0
	5mod	trimer			0
	5mod	trimer			0
	5mod	trimer			0
	5mod	trimer			0
	5mod	trimer			0
	5mod	trimer			0
	5mod	trimer			0
	5mod	trimer			0
	5mod	trimer			0
	5mod	trimer			0
	5mod	trimer			0
	5mod	trimer			0
	5mod	trimer			0
	5mod	trimer			0
	5mod	trimer			0
	5mod	trimer			0
	5mod	trimer			0
	5mod	trimer			0
	5mod	trimer			0
	5mod	trimer			0
	5mod	trimer			0
	5mod	trimer			0
	5mod	trimer			0
	5mod	trimer			0
	5mod	trimer			0
	5mod	trimer			0
	5mod	trimer			0
	5mod	trimer			0
	5mod	trimer			0
	5mod	trimer			0
	5mod	trimer			0
	5mod	trimer			0
	5mod	trimer			0
	5mod	trimer			0
	5mod	trimer			0
	5mod	trimer			0
	5mod	trimer			0
	5mod	trimer			0
	5mod	trimer			0
	5mod	trimer			0
	5mod	trimer			0
	5mod	trimer			0
	5mod	trimer			0
	5mod	trimer			0
	5mod	trimer			0
	5mod	trimer			0
	5mod	trimer			0
	5mod	trimer			0
	5mod	trimer			0
	5mod	trimer			0
	5mod	trimer			0
	5mod	trimer			0
	5mod	trimer			0
	5mod	trimer			0
	5mod	trimer			0
	5mod	trimer			0
	5mod	trimer			0
	5mod	trimer			0
	5mod	trimer			0
	5mod	trimer			0
	5mod	trimer			0
	5mod	trimer			0
	5mod	trimer			0
	5mod	trimer			0
	5mod	trimer			0
	5mod	trimer			0
	5mod	trimer			0
	5mod	trimer			0
	5mod	trimer			0
	5mod	trimer			0
	5mod	trimer			0
	5mod	trimer			0
	5mod	trimer			0
	5mod	trimer			0
	5mod	trimer			0
	5mod	trimer			8
	5mod	trimer			0
	5mod	trimer			0
	5mod	trimer			0
	5mod	trimer			0
	5mod	trimer			0
	5mod	trimer			0
	5mod	trimer			0
	5mod	trimer			0
	5mod	trimer			0
	5mod	V3			0
	5mod	V3			0
	5mod	V3			0
	5mod	V3			2
	5mod	V3			0
	5mod	V3			0
	5mod	V3			0
	5mod	V3			0
	5mod	V3			0
	5mod	V3			0
	5mod	V3			0
	5mod	V3			0
	5mod	V3			0
	5mod	V3			0
	5mod	V3			0
	5mod	V3			0
	5mod	V3			0
	5mod	V3			0
	5mod	V3			0
	5mod	V3			0
	5mod	V3			0
	5mod	V3			0
	5mod	V3			0
	5mod	V3			0
	5mod	V3			0
	5mod	V3			0
	5mod	V3			0
	5mod	V3			4
	5mod	V3			0
	5mod	V3			0
	5mod	V3			0
	5mod	V3			0
	5mod	V3			0
	5mod	V3			44
	5mod	V3			0
	5mod	V3			0
	5mod	V3			0
	5mod	V3			0
	5mod	V3			0
	5mod	V3			0
	5mod	V3			0
	5mod	V3			1
	5mod	V3			0
	5mod	V3			0
	5mod	V3			0
	5mod	V3			0
	5mod	V3			0
	5mod	V3			0
	5mod	V3			0

## Sheet: Fig. 3c (lower)
			Clones (n)
	DANA	Neut. score	V3 loop binding	Trimer binding	Low-level binding
	1	5-14	0	0	0
		>15	1	0	0
	1mod	5-14	0	2	3
		>15	0	2	0
	3	5-14	1	0	0
		>15	1	0	0
	3mod	5-14	14	5	0
		>15	5	4	0
	5	5-14	8	3	14
		>15	3	1	3
	5mod	5-14	0	1	0
		>15	1	0	0

## Sheet: Fig. 3d
		Clones (%)
	DANA	Ins/del	>5% framework mutations	Valid
	1	16	0	84
	1mod	0	2	98
	3	4	10	86
	3mod	6	25	69
	5	5	13	81
	5mod	3	2	95

## Sheet: Fig. 3e
	Clones (n)
		3mod	5mod	1mod
	N1C	2	2	3
	N2C	16	25	34
	N3C	133	149	126
