# Supplementary material for: Assessing immunogenicity barriers of the HIV-1 envelope trimer
Source: NPJ Vaccines. 2023 Sep 30;8:148. doi: 10.1038/s41541-023-00746-3 (PMC10542815; doi:10.1038/s41541-023-00746-3)
Supplement: Supplementary file 6 — Supplementary dataset for Figure 4 [file 41541_2023_746_MOESM6_ESM.xlsx]

## Sheet: Fig. 4b
		Frequency (%)
	DANA	V3 loop binding	Trimer binding	Low-level binding
	6	4.9	3.3	91.8
	7	5.7	4.1	90.2
	8	6	40.5	53.4
	9	4.6	37	58.3

## Sheet: Fig. 4c (top)
	DANA	Bind	Neut. score
	6	low-level	3
	6	low-level	0
	6	low-level	0
	6	low-level	0
	6	low-level	0
	6	low-level	0
	6	low-level	0
	6	low-level	0
	6	low-level	3
	6	low-level	0
	6	low-level	0
	6	low-level	0
	6	low-level	0
	6	low-level	0
	6	low-level	0
	6	low-level	0
	6	low-level	0
	6	low-level	0
	6	low-level	0
	6	low-level	0
	6	low-level	0
	6	low-level	0
	6	low-level	0
	6	low-level	0
	6	low-level	0
	6	low-level	0
	6	low-level	0
	6	low-level	0
	6	low-level	0
	6	low-level	0
	6	low-level	0
	6	low-level	0
	6	low-level	0
	6	low-level	0
	6	low-level	0
	6	low-level	0
	6	low-level	0
	6	low-level	1
	6	low-level	0
	6	low-level	0
	6	low-level	0
	6	low-level	0
	6	low-level	0
	6	low-level	3
	6	low-level	0
	6	low-level	0
	6	low-level	0
	6	low-level	0
	6	low-level	0
	6	low-level	0
	6	low-level	0
	6	low-level	0
	6	low-level	0
	6	low-level	0
	6	low-level	0
	6	low-level	0
	6	low-level	0
	6	low-level	1
	6	low-level	1
	6	low-level	0
	6	low-level	0
	6	low-level	0
	6	low-level	0
	6	low-level	0
	6	low-level	0
	6	low-level	0
	6	low-level	0
	6	low-level	0
	6	low-level	0
	6	low-level	0
	6	low-level	0
	6	low-level	0
	6	low-level	0
	6	low-level	0
	6	low-level	0
	6	low-level	0
	6	low-level	0
	6	low-level	0
	6	low-level	0
	6	low-level	2
	6	low-level	0
	6	low-level	1
	6	low-level	0
	6	low-level	1
	6	low-level	3
	6	low-level	0
	6	low-level	0
	6	low-level	0
	6	low-level	0
	6	low-level	0
	6	low-level	0
	6	low-level	0
	6	low-level	0
	6	low-level	0
	6	low-level	0
	6	low-level	0
	6	low-level	0
	6	low-level	0
	6	low-level	0
	6	low-level	0
	6	low-level	0
	6	low-level	0
	6	low-level	1
	6	low-level	0
	6	low-level	0
	6	low-level	0
	6	low-level	0
	6	low-level	0
	6	low-level	0
	6	low-level	0
	6	low-level	0
	6	low-level	0
	6	low-level	0
	6	low-level	0
	6	low-level	0
	6	low-level	0
	6	low-level	0
	6	low-level	0
	6	low-level	0
	6	low-level	0
	6	low-level	0
	6	low-level	3
	6	low-level	0
	6	trimer	0
	6	trimer	0
	6	trimer	0
	6	trimer	0
	6	V3	1
	6	V3	0
	6	V3	0
	6	V3	0
	6	V3	2
	6	V3	0
	6	V3	0
	7	low-level		0
	7	low-level		0
	7	low-level		0
	7	low-level		0
	7	low-level		0
	7	low-level		3
	7	low-level		0
	7	low-level		0
	7	low-level		2
	7	low-level		3
	7	low-level		0
	7	low-level		0
	7	low-level		0
	7	low-level		0
	7	low-level		0
	7	low-level		8
	7	low-level		0
	7	low-level		0
	7	low-level		0
	7	low-level		0
	7	low-level		0
	7	low-level		0
	7	low-level		0
	7	low-level		0
	7	low-level		0
	7	low-level		0
	7	low-level		0
	7	low-level		1
	7	low-level		0
	7	low-level		0
	7	low-level		0
	7	low-level		0
	7	low-level		0
	7	low-level		0
	7	low-level		0
	7	low-level		0
	7	low-level		0
	7	low-level		1
	7	low-level		0
	7	low-level		0
	7	low-level		0
	7	low-level		0
	7	low-level		0
	7	low-level		0
	7	low-level		0
	7	low-level		3
	7	low-level		0
	7	low-level		0
	7	low-level		2
	7	low-level		0
	7	low-level		0
	7	low-level		0
	7	low-level		3
	7	low-level		3
	7	low-level		0
	7	low-level		0
	7	low-level		2
	7	low-level		1
	7	low-level		0
	7	low-level		0
	7	low-level		1
	7	low-level		0
	7	low-level		0
	7	low-level		0
	7	low-level		0
	7	low-level		0
	7	low-level		0
	7	low-level		0
	7	low-level		0
	7	low-level		0
	7	low-level		1
	7	low-level		0
	7	low-level		0
	7	low-level		0
	7	low-level		0
	7	low-level		0
	7	low-level		0
	7	low-level		0
	7	low-level		0
	7	low-level		0
	7	low-level		0
	7	low-level		0
	7	low-level		0
	7	low-level		0
	7	low-level		1
	7	low-level		0
	7	low-level		0
	7	low-level		0
	7	low-level		0
	7	low-level		1
	7	low-level		0
	7	low-level		0
	7	low-level		0
	7	low-level		0
	7	low-level		0
	7	low-level		0
	7	low-level		0
	7	low-level		0
	7	low-level		0
	7	low-level		0
	7	low-level		0
	7	low-level		0
	7	low-level		0
	7	low-level		0
	7	low-level		0
	7	low-level		0
	7	low-level		0
	7	low-level		0
	7	low-level		0
	7	low-level		0
	7	trimer		0
	7	trimer		0
	7	trimer		0
	7	trimer		3
	7	trimer		0
	7	V3		0
	7	V3		3
	7	V3		0
	7	V3		0
	7	V3		0
	7	V3		0
	7	V3		0
	8	low-level			1
	8	low-level			0
	8	low-level			0
	8	low-level			0
	8	low-level			0
	8	low-level			0
	8	low-level			0
	8	low-level			0
	8	low-level			0
	8	low-level			0
	8	low-level			0
	8	low-level			0
	8	low-level			0
	8	low-level			0
	8	low-level			0
	8	low-level			0
	8	low-level			0
	8	low-level			0
	8	low-level			0
	8	low-level			0
	8	low-level			2
	8	low-level			0
	8	low-level			0
	8	low-level			1
	8	low-level			0
	8	low-level			0
	8	low-level			0
	8	low-level			0
	8	low-level			0
	8	low-level			0
	8	low-level			0
	8	low-level			0
	8	low-level			0
	8	low-level			0
	8	low-level			0
	8	low-level			0
	8	low-level			0
	8	low-level			0
	8	low-level			0
	8	low-level			0
	8	low-level			2
	8	low-level			0
	8	low-level			0
	8	low-level			0
	8	low-level			0
	8	low-level			0
	8	low-level			0
	8	low-level			0
	8	low-level			0
	8	low-level			0
	8	low-level			0
	8	low-level			1
	8	low-level			0
	8	low-level			0
	8	low-level			0
	8	low-level			0
	8	low-level			0
	8	low-level			0
	8	low-level			0
	8	low-level			0
	8	low-level			0
	8	low-level			0
	8	trimer			0
	8	trimer			0
	8	trimer			0
	8	trimer			0
	8	trimer			0
	8	trimer			0
	8	trimer			0
	8	trimer			0
	8	trimer			0
	8	trimer			0
	8	trimer			0
	8	trimer			0
	8	trimer			0
	8	trimer			0
	8	trimer			0
	8	trimer			0
	8	trimer			0
	8	trimer			0
	8	trimer			0
	8	trimer			0
	8	trimer			0
	8	trimer			0
	8	trimer			0
	8	trimer			0
	8	trimer			1
	8	trimer			0
	8	trimer			0
	8	trimer			0
	8	trimer			0
	8	trimer			0
	8	trimer			0
	8	trimer			0
	8	trimer			0
	8	trimer			0
	8	trimer			0
	8	trimer			0
	8	trimer			0
	8	trimer			0
	8	trimer			0
	8	trimer			0
	8	trimer			0
	8	trimer			0
	8	trimer			0
	8	trimer			0
	8	trimer			0
	8	trimer			0
	8	trimer			3
	8	V3			0
	8	V3			0
	8	V3			0
	8	V3			0
	8	V3			0
	8	V3			0
	8	V3			0
	9	low-level				0
	9	low-level				0
	9	low-level				0
	9	low-level				0
	9	low-level				0
	9	low-level				0
	9	low-level				0
	9	low-level				0
	9	low-level				0
	9	low-level				0
	9	low-level				0
	9	low-level				0
	9	low-level				0
	9	low-level				0
	9	low-level				0
	9	low-level				0
	9	low-level				0
	9	low-level				0
	9	low-level				0
	9	low-level				0
	9	low-level				0
	9	low-level				0
	9	low-level				0
	9	low-level				0
	9	low-level				0
	9	low-level				0
	9	low-level				0
	9	low-level				2
	9	low-level				0
	9	low-level				0
	9	low-level				0
	9	low-level				1
	9	low-level				0
	9	low-level				0
	9	low-level				0
	9	low-level				0
	9	low-level				0
	9	low-level				0
	9	low-level				0
	9	low-level				0
	9	low-level				0
	9	low-level				0
	9	low-level				0
	9	low-level				0
	9	low-level				0
	9	low-level				0
	9	low-level				0
	9	low-level				0
	9	low-level				0
	9	low-level				0
	9	low-level				0
	9	low-level				0
	9	low-level				0
	9	low-level				0
	9	low-level				0
	9	low-level				0
	9	low-level				0
	9	low-level				0
	9	low-level				0
	9	low-level				0
	9	low-level				0
	9	low-level				0
	9	low-level				3
	9	trimer				0
	9	trimer				3
	9	trimer				0
	9	trimer				0
	9	trimer				0
	9	trimer				0
	9	trimer				0
	9	trimer				0
	9	trimer				0
	9	trimer				0
	9	trimer				0
	9	trimer				0
	9	trimer				0
	9	trimer				0
	9	trimer				0
	9	trimer				0
	9	trimer				0
	9	trimer				0
	9	trimer				0
	9	trimer				0
	9	trimer				0
	9	trimer				3
	9	trimer				0
	9	trimer				0
	9	trimer				3
	9	trimer				0
	9	trimer				0
	9	trimer				0
	9	trimer				0
	9	trimer				0
	9	trimer				0
	9	trimer				0
	9	trimer				0
	9	trimer				0
	9	trimer				0
	9	trimer				0
	9	trimer				0
	9	trimer				0
	9	trimer				0
	9	trimer				0
	9	V3				0
	9	V3				0
	9	V3				0
	9	V3				0
	9	V3				1

## Sheet: Fig. 4c (bottom)
			Clones (n)
	DANA	Neut. score	V3 loop binding	Trimer binding	Low-level binding
	6	5-14	0	0	0
		>15	0	0	0
	7	5-14	0	0	1
		>15	0	0	0
	8	5-14	0	0	0
		>15	0	0	0
	9	5-14	0	0	0
		>15	0	0	0

## Sheet: Fig. 4d
		Clones (%)
	DANA	Ins/del	>5% framework mutations	Valid
	6	9	50	41
	7	20	64	16
	8	16	65	19
	9	10	56	34

## Sheet: Fig. 4e
		Clones (n)
	DANA	6	7	8	9
	N1C	12	5	5	2
	N2C	111	37	75	41
	N3C	1	57	20	55
