# Supplementary material for: Assessing immunogenicity barriers of the HIV-1 envelope trimer
Source: NPJ Vaccines. 2023 Sep 30;8:148. doi: 10.1038/s41541-023-00746-3 (PMC10542815; doi:10.1038/s41541-023-00746-3)
Supplement: Supplementary file 7 — Supplementary dataset for Figure 5 and Supplementary Figures 8 and 11 [file 41541_2023_746_MOESM7_ESM.xlsx]

## Sheet: DANA 1
Coordinate	Suffix	Clone	Type	Sequence	Neut score	Binding
A02	1	A02_1	not classifiable	ins/del	0	V3
A04	1	A04_1	not classifiable	ins/del	0	V3
A06	1	A06_1	not classifiable	ins/del	0	V3
B01	1	B01_1	not classifiable	ins/del	1	V3
B02	1	B02_1	not classifiable	ins/del	0	V3
C10	1	C10_1	not classifiable	ins/del	0	V3
D10	1	D10_1	not classifiable	ins/del	0	V3
D11	1	D11_1	not classifiable	ins/del	0	V3
E06	1	E06_1	not classifiable	ins/del	0	V3
E12	1	E12_1	not classifiable	ins/del	0	V3
F02	1	F02_1	not classifiable	ins/del	0	V3
F06	1	F06_1	not classifiable	ins/del	0	V3
F10	1	F10_1	not classifiable	ins/del	0	V3
G07	1	G07_1	not classifiable	ins/del	0	V3
G08	1	G08_1	not classifiable	ins/del	0	V3
A11	2	A11_2	not classifiable	ins/del	0	V3
A12	2	A12_2	not classifiable	ins/del	0	V3
B05	2	B05_2	not classifiable	ins/del	0	V3
C01	2	C01_2	not classifiable	ins/del	0	V3
E06	2	E06_2	not classifiable	ins/del	0	V3
E07	2	E07_2	not classifiable	ins/del	0	V3
F06	2	F06_2	not classifiable	ins/del	0	V3
G04	2	G04_2	not classifiable	ins/del	0	V3
H06	2	H06_2	not classifiable	ins/del	0	V3
H08	2	H08_2	not classifiable	ins/del	1	V3
H11	2	H11_2	not classifiable	ins/del	0	V3
A01	1	A01_1	N3C	typical	0	V3
A03	1	A03_1	N3C	typical	0	V3
A05	1	A05_1	N3C	typical	0	V3
A07	1	A07_1	N3C	typical	0	V3
A08	1	A08_1	N3C	typical	0	V3
A09	1	A09_1	N3C	typical	1	V3
A10	1	A10_1	N1C	typical	0	V3
A12	1	A12_1	N3C	typical	0	V3
B03	1	B03_1	N3C	typical	0	V3
B04	1	B04_1	N3C	typical	0	V3
B05	1	B05_1	N3C	typical	0	V3
B06	1	B06_1	N3C	typical	0	V3
B07	1	B07_1	N3C	typical	0	V3
B08	1	B08_1	N3C	typical	2	V3
B09	1	B09_1	N3C	typical	0	V3
B10	1	B10_1	N3C	typical	2	V3
B12	1	B12_1	N3C	typical	0	V3
C01	1	C01_1	N3C	typical	0	V3
C02	1	C02_1	N3C	typical	0	V3
C04	1	C04_1	N3C	typical	1	V3
C05	1	C05_1	N2C	typical	0	V3
C06	1	C06_1	N3C	typical	0	V3
C07	1	C07_1	N3C	typical	0	V3
C08	1	C08_1	N3C	typical	0	V3
C09	1	C09_1	N1C	typical	0	V3
C11	1	C11_1	N3C	typical	0	V3
C12	1	C12_1	N1C	typical	0	V3
D02	1	D02_1	N3C	typical	0	V3
D03	1	D03_1	N3C	typical	0	V3
D05	1	D05_1	N3C	typical	0	V3
D06	1	D06_1	N3C	typical	0	V3
D07	1	D07_1	N3C	typical	2	V3
D08	1	D08_1	N3C	typical	0	V3
D09	1	D09_1	N3C	typical	0	V3
D12	1	D12_1	N3C	typical	0	V3
E01	1	E01_1	N3C	typical	0	V3
E02	1	E02_1	N1C	typical	0	V3
E03	1	E03_1	N3C	typical	4	V3
E04	1	E04_1	N3C	typical	0	V3
E05	1	E05_1	N3C	typical	0	V3
E07	1	E07_1	N3C	typical	0	V3
E08	1	E08_1	N3C	typical	0	V3
E09	1	E09_1	N3C	typical	0	V3
E10	1	E10_1	N3C	typical	0	V3
E11	1	E11_1	N3C	typical	0	V3
F01	1	F01_1	N3C	typical	0	V3
F03	1	F03_1	N3C	typical	1	V3
F04	1	F04_1	N2C	typical	0	V3
F05	1	F05_1	N3C	typical	0	V3
F07	1	F07_1	N3C	typical	0	V3
F08	1	F08_1	N3C	typical	0	V3
F09	1	F09_1	N3C	typical	1	V3
F11	1	F11_1	N3C	typical	1	V3
F12	1	F12_1	N3C	typical	0	V3
G01	1	G01_1	N3C	typical	0	V3
G02	1	G02_1	N3C	typical	0	V3
G03	1	G03_1	N3C	typical	0	V3
G04	1	G04_1	N3C	typical	0	V3
G05	1	G05_1	N3C	typical	0	V3
G06	1	G06_1	N3C	typical	0	V3
G09	1	G09_1	N3C	typical	0	V3
G10	1	G10_1	N3C	typical	0	V3
G11	1	G11_1	N1C	typical	0	V3
G12	1	G12_1	N3C	typical	0	V3
H03	1	H03_1	N3C	typical	1	V3
H04	1	H04_1	N1C	typical	0	V3
H05	1	H05_1	N3C	typical	0	V3
H06	1	H06_1	N3C	typical	0	trimer
H07	1	H07_1	N2C	typical	0	V3
H08	1	H08_1	N3C	typical	0	V3
H09	1	H09_1	N3C	typical	1	V3
H10	1	H10_1	N3C	typical	2	V3
H11	1	H11_1	N2C	typical	0	V3
A01	2	A01_2	N3C	typical	0	V3
A02	2	A02_2	N1C	typical	0	V3
A03	2	A03_2	N3C	typical	0	V3
A04	2	A04_2	N3C	typical	0	V3
A05	2	A05_2	N3C	typical	0	V3
A06	2	A06_2	N3C	typical	0	V3
A07	2	A07_2	N3C	typical	0	V3
A08	2	A08_2	N3C	typical	0	V3
A09	2	A09_2	N1C	typical	0	V3
A10	2	A10_2	N2C	typical	0	V3
B01	2	B01_2	N3C	typical	1	V3
B02	2	B02_2	N3C	typical	0	V3
B03	2	B03_2	N3C	typical	1	V3
B04	2	B04_2	N3C	typical	36	V3
B06	2	B06_2	N3C	typical	0	V3
B07	2	B07_2	N3C	typical	0	V3
B08	2	B08_2	N3C	typical	0	V3
B09	2	B09_2	N3C	typical	0	V3
B11	2	B11_2	N3C	typical	0	V3
B12	2	B12_2	N3C	typical	0	V3
C02	2	C02_2	N3C	typical	0	V3
C03	2	C03_2	N3C	typical	0	V3
C04	2	C04_2	N3C	typical	0	V3
C05	2	C05_2	N3C	typical	0	V3
C06	2	C06_2	N3C	typical	0	V3
C07	2	C07_2	N3C	typical	0	V3
C08	2	C08_2	N1C	typical	0	V3
C09	2	C09_2	N3C	typical	0	V3
C10	2	C10_2	N3C	typical	0	V3
C11	2	C11_2	N3C	typical	0	V3
C12	2	C12_2	N3C	typical	0	V3
D01	2	D01_2	N3C	typical	0	V3
D02	2	D02_2	N3C	typical	0	V3
D04	2	D04_2	N2C	typical	0	V3
D05	2	D05_2	N1C	typical	0	V3
D06	2	D06_2	N3C	typical	0	V3
D07	2	D07_2	N3C	typical	0	V3
D08	2	D08_2	N3C	typical	0	V3
D09	2	D09_2	N3C	typical	0	V3
D10	2	D10_2	N3C	typical	0	V3
D11	2	D11_2	N3C	typical	0	V3
E01	2	E01_2	N3C	typical	0	V3
E02	2	E02_2	N3C	typical	0	V3
E03	2	E03_2	N3C	typical	0	V3
E04	2	E04_2	N3C	typical	0	V3
E05	2	E05_2	N3C	typical	0	V3
E08	2	E08_2	N3C	typical	0	V3
E09	2	E09_2	N3C	typical	0	V3
E11	2	E11_2	N3C	typical	0	V3
E12	2	E12_2	N3C	typical	0	V3
F01	2	F01_2	N3C	typical	0	V3
F02	2	F02_2	N3C	typical	0	V3
F03	2	F03_2	N3C	typical	0	V3
F05	2	F05_2	N3C	typical	0	V3
F07	2	F07_2	N3C	typical	0	V3
F08	2	F08_2	N3C	typical	0	V3
F09	2	F09_2	N3C	typical	0	V3
F10	2	F10_2	N3C	typical	0	V3
F11	2	F11_2	N2C	typical	0	V3
F12	2	F12_2	N3C	typical	0	V3
G01	2	G01_2	N3C	typical	0	V3
G02	2	G02_2	N3C	typical	0	V3
G03	2	G03_2	N3C	typical	0	V3
G06	2	G06_2	N3C	typical	0	V3
G07	2	G07_2	N3C	typical	0	V3
G08	2	G08_2	N1C	typical	0	V3
G09	2	G09_2	N2C	typical	0	V3
G10	2	G10_2	N2C	typical	0	V3
G11	2	G11_2	N3C	typical	0	V3
G12	2	G12_2	N3C	typical	0	V3
H01	2	H01_2	N2C	typical	0	V3
H02	2	H02_2	N3C	typical	0	V3
H03	2	H03_2	N3C	typical	0	V3
H04	2	H04_2	N3C	typical	0	V3
H05	2	H05_2	N1C	typical	0	trimer
H07	2	H07_2	N3C	typical	0	V3
H09	2	H09_2	N3C	typical	0	V3
H10	2	H10_2	N3C	typical	0	V3

## Sheet: DANA 2
Coordinate	Suffix	Clone	Type	Sequence	Neut score	Binding
A03	1	A03_1	N2C	framework mutation	0	low-level
C04	1	C04_1	N2C	framework mutation	0	low-level
D05	1	D05_1	N1C	framework mutation	0	V3
G04	1	G04_1	N2C	framework mutation	0	V3
F03	2	F03_2	N2C	framework mutation	0	V3
G02	2	G02_2	N1C	framework mutation	0	V3
D07	1	D07_1	not classifiable	ins/del	0	V3
F10	1	F10_1	not classifiable	ins/del	0	V3
E10	2	E10_2	not classifiable	ins/del	0	V3
A01	1	A01_1	N3C	typical	0	V3
A02	1	A02_1	N3C	typical	0	V3
A04	1	A04_1	N3C	typical	0	V3
A05	1	A05_1	N2C	typical	0	V3
A06	1	A06_1	N3C	typical	0	V3
A07	1	A07_1	N3C	typical	0	V3
A08	1	A08_1	N3C	typical	0	V3
A09	1	A09_1	N3C	typical	1	V3
A10	1	A10_1	N3C	typical	0	V3
A11	1	A11_1	N3C	typical	0	V3
A12	1	A12_1	N3C	typical	0	V3
B01	1	B01_1	N3C	typical	0	V3
B02	1	B02_1	N2C	typical	0	V3
B03	1	B03_1	N3C	typical	0	V3
B04	1	B04_1	N3C	typical	8	V3
B05	1	B05_1	N3C	typical	0	V3
B06	1	B06_1	N3C	typical	0	V3
B07	1	B07_1	N1C	typical	0	V3
B08	1	B08_1	N3C	typical	0	V3
B09	1	B09_1	N3C	typical	0	V3
B10	1	B10_1	N3C	typical	4	V3
B11	1	B11_1	N3C	typical	0	V3
B12	1	B12_1	N3C	typical	0	V3
C01	1	C01_1	N3C	typical	0	V3
C02	1	C02_1	N3C	typical	0	V3
C03	1	C03_1	N3C	typical	0	V3
C05	1	C05_1	N3C	typical	0	V3
C06	1	C06_1	N3C	typical	0	V3
C07	1	C07_1	N3C	typical	0	V3
C08	1	C08_1	N3C	typical	0	V3
C09	1	C09_1	N3C	typical	0	V3
C10	1	C10_1	N2C	typical	0	V3
C11	1	C11_1	N3C	typical	1	V3
C12	1	C12_1	N3C	typical	0	V3
D01	1	D01_1	N3C	typical	0	V3
D02	1	D02_1	N3C	typical	0	V3
D04	1	D04_1	N2C	typical	0	low-level
D06	1	D06_1	N2C	typical	0	V3
D08	1	D08_1	N3C	typical	0	V3
D09	1	D09_1	N3C	typical	0	V3
D10	1	D10_1	N3C	typical	0	V3
D11	1	D11_1	N3C	typical	0	V3
D12	1	D12_1	N2C	typical	0	V3
E01	1	E01_1	N3C	typical	0	V3
E02	1	E02_1	N3C	typical	0	V3
E03	1	E03_1	N2C	typical	0	V3
E04	1	E04_1	N3C	typical	3	V3
E05	1	E05_1	N3C	typical	0	V3
E06	1	E06_1	N3C	typical	0	V3
E07	1	E07_1	N3C	typical	0	V3
E08	1	E08_1	N3C	typical	0	V3
E09	1	E09_1	N3C	typical	12	V3
E10	1	E10_1	N3C	typical	0	V3
E11	1	E11_1	N3C	typical	0	V3
E12	1	E12_1	N2C	typical	0	V3
F01	1	F01_1	N3C	typical	0	V3
F02	1	F02_1	N3C	typical	0	V3
F03	1	F03_1	N3C	typical	0	V3
F04	1	F04_1	N3C	typical	0	V3
F05	1	F05_1	N3C	typical	0	V3
F07	1	F07_1	N3C	typical	0	V3
F08	1	F08_1	N2C	typical	0	low-level
F09	1	F09_1	N3C	typical	0	V3
F11	1	F11_1	N3C	typical	0	V3
F12	1	F12_1	N3C	typical	0	V3
G01	1	G01_1	N3C	typical	0	V3
G02	1	G02_1	N3C	typical	0	V3
G03	1	G03_1	N3C	typical	0	V3
G05	1	G05_1	N3C	typical	0	V3
G06	1	G06_1	N3C	typical	0	V3
G07	1	G07_1	N3C	typical	4	V3
G09	1	G09_1	N3C	typical	0	trimer
G10	1	G10_1	N3C	typical	0	V3
G11	1	G11_1	N2C	typical	0	V3
G12	1	G12_1	N3C	typical	0	V3
H01	1	H01_1	N3C	typical	8	V3
H03	1	H03_1	N3C	typical	0	V3
H04	1	H04_1	N2C	typical	0	low-level
H05	1	H05_1	N3C	typical	0	V3
H06	1	H06_1	N3C	typical	0	V3
H07	1	H07_1	N3C	typical	0	low-level
H08	1	H08_1	N3C	typical	0	V3
H09	1	H09_1	N2C	typical	0	V3
H10	1	H10_1	N3C	typical	3	trimer
H11	1	H11_1	N3C	typical	0	V3
A01	2	A01_2	N3C	typical	0	V3
A02	2	A02_2	N3C	typical	0	V3
A03	2	A03_2	N3C	typical	0	V3
A04	2	A04_2	N3C	typical	0	V3
A05	2	A05_2	N3C	typical	0	V3
A06	2	A06_2	N3C	typical	0	V3
A07	2	A07_2	N2C	typical	0	V3
A08	2	A08_2	N3C	typical	0	V3
A09	2	A09_2	N2C	typical	0	low-level
A10	2	A10_2	N3C	typical	0	V3
A11	2	A11_2	N3C	typical	0	V3
A12	2	A12_2	N3C	typical	0	V3
B01	2	B01_2	N3C	typical	3	V3
B02	2	B02_2	N3C	typical	10	V3
B03	2	B03_2	N3C	typical	0	V3
B04	2	B04_2	N3C	typical	0	V3
B05	2	B05_2	N3C	typical	0	V3
B06	2	B06_2	N3C	typical	0	V3
B07	2	B07_2	N3C	typical	0	low-level
B08	2	B08_2	N3C	typical	0	V3
B09	2	B09_2	N3C	typical	0	V3
B10	2	B10_2	N3C	typical	0	V3
B11	2	B11_2	N3C	typical	0	V3
B12	2	B12_2	N3C	typical	0	V3
C01	2	C01_2	N3C	typical	0	V3
C02	2	C02_2	N3C	typical	0	V3
C03	2	C03_2	N3C	typical	0	V3
C04	2	C04_2	N3C	typical	0	V3
C05	2	C05_2	N3C	typical	0	V3
C06	2	C06_2	N3C	typical	0	V3
C07	2	C07_2	N3C	typical	0	V3
C08	2	C08_2	N2C	typical	0	V3
C09	2	C09_2	N3C	typical	0	V3
C10	2	C10_2	N2C	typical	0	V3
C11	2	C11_2	N3C	typical	0	V3
C12	2	C12_2	N3C	typical	0	V3
D01	2	D01_2	N3C	typical	3	V3
D02	2	D02_2	N3C	typical	0	V3
D03	2	D03_2	N3C	typical	0	V3
D04	2	D04_2	N3C	typical	0	V3
D05	2	D05_2	N3C	typical	0	V3
D06	2	D06_2	N3C	typical	0	V3
D07	2	D07_2	N3C	typical	0	V3
D09	2	D09_2	N3C	typical	0	V3
D10	2	D10_2	N2C	typical	0	V3
D11	2	D11_2	N3C	typical	0	V3
D12	2	D12_2	N3C	typical	0	V3
E01	2	E01_2	N3C	typical	1	V3
E02	2	E02_2	N3C	typical	0	V3
E03	2	E03_2	N3C	typical	0	V3
E05	2	E05_2	N3C	typical	0	V3
E06	2	E06_2	N3C	typical	0	V3
E07	2	E07_2	N2C	typical	0	V3
E08	2	E08_2	N3C	typical	0	V3
E09	2	E09_2	N3C	typical	0	V3
E11	2	E11_2	N3C	typical	0	V3
E12	2	E12_2	N3C	typical	0	V3
F01	2	F01_2	N3C	typical	0	V3
F02	2	F02_2	N2C	typical	0	V3
F04	2	F04_2	N2C	typical	0	V3
F05	2	F05_2	N1C	typical	0	V3
F06	2	F06_2	N3C	typical	0	V3
F07	2	F07_2	N3C	typical	0	V3
F08	2	F08_2	N3C	typical	12	V3
F09	2	F09_2	N3C	typical	0	V3
F10	2	F10_2	N2C	typical	0	low-level
F11	2	F11_2	N3C	typical	0	V3
F12	2	F12_2	N3C	typical	0	V3
G01	2	G01_2	N3C	typical	0	V3
G03	2	G03_2	N3C	typical	0	V3
G04	2	G04_2	N2C	typical	0	V3
G05	2	G05_2	N3C	typical	0	V3
G06	2	G06_2	N2C	typical	0	V3
G07	2	G07_2	N3C	typical	1	V3
G08	2	G08_2	N3C	typical	0	V3
G09	2	G09_2	N3C	typical	0	V3
G10	2	G10_2	N3C	typical	0	V3
G11	2	G11_2	N3C	typical	0	V3
G12	2	G12_2	N2C	typical	0	V3
H01	2	H01_2	N3C	typical	8	V3
H02	2	H02_2	N3C	typical	1	V3
H03	2	H03_2	N3C	typical	0	V3
H04	2	H04_2	N3C	typical	0	V3
H05	2	H05_2	N3C	typical	18	V3
H06	2	H06_2	N2C	typical	0	V3
H07	2	H07_2	N2C	typical	0	low-level
H08	2	H08_2	N3C	typical	0	V3
H09	2	H09_2	N3C	typical	0	V3
H10	2	H10_2	N3C	typical	0	V3
H11	2	H11_2	N2C	typical	0	V3

## Sheet: DANA 3
Coordinate	Suffix	Clone	Type	Sequence	Neut score	Binding
A10	1	A10_1	N1C	framework mutation	0	low-level
B06	1	B06_1	N2C	framework mutation	0	low-level
C02	1	C02_1	N2C	framework mutation	0	trimer
D03	1	D03_1	N2C	framework mutation	0	low-level
D11	1	D11_1	N2C	framework mutation	0	V3
E02	1	E02_1	N2C	framework mutation	0	trimer
G09	1	G09_1	N1C	framework mutation	3	low-level
H05	1	H05_1	N2C	framework mutation	0	low-level
C02	2	C02_2	N2C	framework mutation	0	trimer
D02	2	D02_2	N2C	framework mutation	0	trimer
E02	2	E02_2	N3C	framework mutation	0	trimer
F03	2	F03_2	N2C	framework mutation	0	low-level
G03	2	G03_2	N2C	framework mutation	0	low-level
G09	2	G09_2	N1C	framework mutation	0	trimer
G12	2	G12_2	N1C	framework mutation	0	low-level
H04	2	H04_2	N2C	framework mutation	0	trimer
C01	1	C01_1	not classifiable	ins/del	0	trimer
D06	1	D06_1	not classifiable	ins/del	0	V3
E09	1	E09_1	not classifiable	ins/del	0	V3
F02	1	F02_1	not classifiable	ins/del	0	low-level
B07	2	B07_2	not classifiable	ins/del	0	low-level
H09	2	H09_2	not classifiable	ins/del	0	low-level
A01	1	A01_1	N2C	typical	0	trimer
A04	1	A04_1	N1C	typical	0	low-level
A05	1	A05_1	N2C	typical	0	V3
A06	1	A06_1	N2C	typical	0	V3
A07	1	A07_1	N2C	typical	0	V3
A08	1	A08_1	N2C	typical	0	V3
A09	1	A09_1	N1C	typical	0	low-level
A11	1	A11_1	N3C	typical	15	V3
B01	1	B01_1	N2C	typical	0	trimer
B02	1	B02_1	N2C	typical	0	trimer
B04	1	B04_1	N2C	typical	0	low-level
B05	1	B05_1	N2C	typical	0	low-level
B07	1	B07_1	N2C	typical	0	V3
B08	1	B08_1	N2C	typical	0	V3
B09	1	B09_1	N2C	typical	0	low-level
B10	1	B10_1	N2C	typical	0	V3
B11	1	B11_1	N2C	typical	0	V3
B12	1	B12_1	N1C	typical	0	V3
C03	1	C03_1	N2C	typical	0	low-level
C04	1	C04_1	N2C	typical	0	low-level
C05	1	C05_1	N2C	typical	0	low-level
C06	1	C06_1	N2C	typical	0	V3
C07	1	C07_1	N2C	typical	0	V3
C08	1	C08_1	N2C	typical	0	trimer
C10	1	C10_1	N3C	typical	0	low-level
C11	1	C11_1	N2C	typical	0	V3
C12	1	C12_1	N2C	typical	0	low-level
D01	1	D01_1	N2C	typical	0	V3
D02	1	D02_1	N2C	typical	0	trimer
D04	1	D04_1	N2C	typical	0	low-level
D05	1	D05_1	N3C	typical	0	low-level
D08	1	D08_1	N2C	typical	0	V3
D09	1	D09_1	N2C	typical	0	V3
D10	1	D10_1	N3C	typical	0	V3
D12	1	D12_1	N2C	typical	0	low-level
E01	1	E01_1	N2C	typical	0	V3
E04	1	E04_1	N2C	typical	0	V3
E05	1	E05_1	N2C	typical	0	low-level
E06	1	E06_1	N2C	typical	0	low-level
E07	1	E07_1	N2C	typical	0	V3
E08	1	E08_1	N2C	typical	1	V3
E10	1	E10_1	N3C	typical	0	V3
E11	1	E11_1	N2C	typical	0	V3
F01	1	F01_1	N2C	typical	0	trimer
F03	1	F03_1	N3C	typical	0	V3
F04	1	F04_1	N2C	typical	0	V3
F05	1	F05_1	N2C	typical	0	trimer
F08	1	F08_1	N3C	typical	0	low-level
F09	1	F09_1	N2C	typical	0	V3
F10	1	F10_1	N2C	typical	0	V3
F11	1	F11_1	N2C	typical	2	V3
F12	1	F12_1	N3C	typical	2	V3
G01	1	G01_1	N2C	typical	0	trimer
G02	1	G02_1	N2C	typical	0	low-level
G03	1	G03_1	N2C	typical	0	low-level
G04	1	G04_1	N2C	typical	0	V3
G05	1	G05_1	N2C	typical	0	V3
G06	1	G06_1	N3C	typical	2	V3
G07	1	G07_1	N2C	typical	0	V3
G08	1	G08_1	N2C	typical	0	trimer
G10	1	G10_1	N2C	typical	0	V3
G11	1	G11_1	N2C	typical	0	V3
G12	1	G12_1	N2C	typical	0	V3
H01	1	H01_1	N3C	typical	0	V3
H03	1	H03_1	N2C	typical	0	V3
H06	1	H06_1	N2C	typical	0	V3
H07	1	H07_1	N3C	typical	0	V3
H08	1	H08_1	N2C	typical	0	low-level
H10	1	H10_1	N2C	typical	0	low-level
H11	1	H11_1	N2C	typical	0	V3
A01	2	A01_2	N3C	typical	1	V3
A02	2	A02_2	N3C	typical	0	low-level
A03	2	A03_2	N3C	typical	6	V3
A04	2	A04_2	N2C	typical	0	V3
A05	2	A05_2	N2C	typical	0	low-level
A07	2	A07_2	N2C	typical	0	V3
A08	2	A08_2	N3C	typical	1	V3
A09	2	A09_2	N2C	typical	0	low-level
A10	2	A10_2	N2C	typical	1	low-level
A11	2	A11_2	N2C	typical	0	trimer
A12	2	A12_2	N2C	typical	0	low-level
B02	2	B02_2	N3C	typical	0	V3
B03	2	B03_2	N2C	typical	0	low-level
B04	2	B04_2	N3C	typical	0	V3
B05	2	B05_2	N2C	typical	0	low-level
B06	2	B06_2	N2C	typical	3	V3
B08	2	B08_2	N3C	typical	0	V3
B09	2	B09_2	N2C	typical	0	low-level
B10	2	B10_2	N2C	typical	0	low-level
B11	2	B11_2	N2C	typical	0	low-level
B12	2	B12_2	N1C	typical	0	low-level
C01	2	C01_2	N3C	typical	1	V3
C03	2	C03_2	N3C	typical	0	low-level
C04	2	C04_2	N2C	typical	0	V3
C05	2	C05_2	N2C	typical	0	low-level
C06	2	C06_2	N2C	typical	0	low-level
C08	2	C08_2	N2C	typical	0	low-level
C09	2	C09_2	N2C	typical	0	trimer
C10	2	C10_2	N2C	typical	1	V3
C11	2	C11_2	N2C	typical	0	low-level
C12	2	C12_2	N2C	typical	0	low-level
D05	2	D05_2	N2C	typical	0	low-level
D06	2	D06_2	N2C	typical	0	low-level
D07	2	D07_2	N2C	typical	0	low-level
D08	2	D08_2	N2C	typical	0	low-level
D09	2	D09_2	N2C	typical	0	V3
D10	2	D10_2	N2C	typical	0	low-level
D11	2	D11_2	N2C	typical	0	V3
D12	2	D12_2	N2C	typical	0	low-level
E01	2	E01_2	N2C	typical	0	low-level
E03	2	E03_2	N2C	typical	2	V3
E05	2	E05_2	N2C	typical	0	low-level
E08	2	E08_2	N2C	typical	0	low-level
E09	2	E09_2	N2C	typical	0	V3
E11	2	E11_2	N2C	typical	0	trimer
F01	2	F01_2	N2C	typical	0	low-level
F02	2	F02_2	N2C	typical	0	trimer
F04	2	F04_2	N2C	typical	3	trimer
F05	2	F05_2	N3C	typical	0	low-level
F06	2	F06_2	N2C	typical	0	low-level
F07	2	F07_2	N2C	typical	0	trimer
F08	2	F08_2	N2C	typical	0	low-level
F11	2	F11_2	N2C	typical	0	trimer
F12	2	F12_2	N3C	typical	0	trimer
G01	2	G01_2	N2C	typical	0	trimer
G02	2	G02_2	N2C	typical	0	low-level
G04	2	G04_2	N2C	typical	0	trimer
G06	2	G06_2	N2C	typical	0	V3
G08	2	G08_2	N2C	typical	0	trimer
G10	2	G10_2	N2C	typical	0	low-level
G11	2	G11_2	N2C	typical	0	trimer
H01	2	H01_2	N2C	typical	0	low-level
H02	2	H02_2	N2C	typical	0	low-level
H03	2	H03_2	N2C	typical	0	low-level
H05	2	H05_2	N2C	typical	0	trimer
H06	2	H06_2	N2C	typical	0	V3
H08	2	H08_2	N2C	typical	0	V3
H11	2	H11_2	N2C	typical	0	low-level

## Sheet: DANA 4
Coordinate	Suffix	Clone	Type	Sequence	Neut score	Binding
A05	1	A05_1	N2C	framework mutation	0	low-level
C04	1	C04_1	N1C	framework mutation	0	low-level
D05	1	D05_1	N2C	framework mutation	0	low-level
D10	1	D10_1	N2C	framework mutation	0	trimer
F02	1	F02_1	N2C	framework mutation	0	low-level
F11	1	F11_1	N2C	framework mutation	0	low-level
G02	1	G02_1	N2C	framework mutation	0	low-level
G06	1	G06_1	N2C	framework mutation	0	V3
C06	2	C06_2	N2C	framework mutation	0	V3
D06	2	D06_2	N2C	framework mutation	0	V3
F12	2	F12_2	N3C	framework mutation	0	V3
A01	1	A01_1	N3C	typical	0	V3
A02	1	A02_1	N3C	typical	0	V3
A03	1	A03_1	N3C	typical	0	V3
A04	1	A04_1	N3C	typical	0	V3
A06	1	A06_1	N3C	typical	0	V3
A07	1	A07_1	N3C	typical	0	low-level
A08	1	A08_1	N3C	typical	6	V3
A09	1	A09_1	N3C	typical	0	low-level
A10	1	A10_1	N2C	typical	0	low-level
A11	1	A11_1	N3C	typical	1	V3
B01	1	B01_1	N3C	typical	1	V3
B03	1	B03_1	N3C	typical	0	V3
B04	1	B04_1	N3C	typical	0	V3
B05	1	B05_1	N3C	typical	0	V3
B06	1	B06_1	N3C	typical	0	low-level
B07	1	B07_1	N3C	typical	0	V3
B08	1	B08_1	N3C	typical	0	V3
B09	1	B09_1	N3C	typical	8	V3
B10	1	B10_1	N3C	typical	0	V3
B11	1	B11_1	N3C	typical	0	low-level
B12	1	B12_1	N3C	typical	0	V3
C01	1	C01_1	N3C	typical	0	V3
C02	1	C02_1	N3C	typical	0	V3
C03	1	C03_1	N3C	typical	4	trimer
C05	1	C05_1	N1C	typical	0	low-level
C06	1	C06_1	N3C	typical	1	low-level
C07	1	C07_1	N3C	typical	0	V3
C09	1	C09_1	N3C	typical	0	V3
C10	1	C10_1	N3C	typical	0	V3
C11	1	C11_1	N3C	typical	0	low-level
C12	1	C12_1	N3C	typical	0	V3
D01	1	D01_1	N3C	typical	0	low-level
D02	1	D02_1	N3C	typical	0	V3
D03	1	D03_1	N3C	typical	1	V3
D04	1	D04_1	N3C	typical	2	V3
D06	1	D06_1	N3C	typical	0	low-level
D07	1	D07_1	N3C	typical	0	V3
D08	1	D08_1	N3C	typical	0	V3
D09	1	D09_1	N3C	typical	2	V3
D11	1	D11_1	N3C	typical	0	V3
D12	1	D12_1	N3C	typical	2	V3
E01	1	E01_1	N3C	typical	0	low-level
E02	1	E02_1	N3C	typical	0	V3
E03	1	E03_1	N3C	typical	0	V3
E04	1	E04_1	N3C	typical	0	V3
E05	1	E05_1	N3C	typical	0	V3
E07	1	E07_1	N3C	typical	0	low-level
E08	1	E08_1	N3C	typical	3	V3
E11	1	E11_1	N3C	typical	0	V3
E12	1	E12_1	N3C	typical	0	low-level
F01	1	F01_1	N3C	typical	1	V3
F03	1	F03_1	N3C	typical	0	V3
F04	1	F04_1	N3C	typical	0	V3
F05	1	F05_1	N3C	typical	0	trimer
F06	1	F06_1	N3C	typical	2	V3
F07	1	F07_1	N3C	typical	0	low-level
F08	1	F08_1	N3C	typical	0	V3
F09	1	F09_1	N3C	typical	0	trimer
F10	1	F10_1	N3C	typical	0	V3
F12	1	F12_1	N3C	typical	0	V3
G01	1	G01_1	N3C	typical	0	V3
G04	1	G04_1	N3C	typical	0	V3
G05	1	G05_1	N3C	typical	0	V3
G07	1	G07_1	N3C	typical	3	V3
G08	1	G08_1	N3C	typical	0	trimer
G09	1	G09_1	N1C	typical	0	trimer
G10	1	G10_1	N3C	typical	0	V3
G11	1	G11_1	N3C	typical	0	V3
G12	1	G12_1	N3C	typical	0	V3
H01	1	H01_1	N3C	typical	0	V3
H02	1	H02_1	N3C	typical	6	V3
H03	1	H03_1	N3C	typical	0	V3
H04	1	H04_1	N3C	typical	6	V3
H05	1	H05_1	N3C	typical	0	trimer
H06	1	H06_1	N1C	typical	0	low-level
H07	1	H07_1	N3C	typical	0	V3
H08	1	H08_1	N3C	typical	0	V3
H09	1	H09_1	N3C	typical	0	V3
H10	1	H10_1	N3C	typical	0	V3
H11	1	H11_1	N3C	typical	0	V3
A01	2	A01_2	N3C	typical	0	V3
A02	2	A02_2	N3C	typical	0	V3
A03	2	A03_2	N3C	typical	0	low-level
A04	2	A04_2	N3C	typical	0	V3
A05	2	A05_2	N3C	typical	0	V3
A06	2	A06_2	N3C	typical	0	V3
A07	2	A07_2	N3C	typical	0	V3
A08	2	A08_2	N3C	typical	0	low-level
A09	2	A09_2	N3C	typical	0	trimer
A10	2	A10_2	N2C	typical	1	V3
A11	2	A11_2	N3C	typical	0	V3
A12	2	A12_2	N3C	typical	0	V3
B01	2	B01_2	N3C	typical	0	trimer
B02	2	B02_2	N3C	typical	1	V3
B03	2	B03_2	N3C	typical	0	V3
B04	2	B04_2	N3C	typical	0	V3
B05	2	B05_2	N1C	typical	3	low-level
B06	2	B06_2	N3C	typical	0	low-level
B07	2	B07_2	N3C	typical	0	V3
B08	2	B08_2	N3C	typical	0	V3
B09	2	B09_2	N3C	typical	0	V3
B10	2	B10_2	N3C	typical	0	V3
B11	2	B11_2	N3C	typical	0	V3
B12	2	B12_2	N3C	typical	0	V3
C01	2	C01_2	N3C	typical	0	V3
C02	2	C02_2	N3C	typical	0	V3
C03	2	C03_2	N3C	typical	0	V3
C04	2	C04_2	N3C	typical	0	V3
C05	2	C05_2	N3C	typical	0	V3
C07	2	C07_2	N3C	typical	0	V3
C08	2	C08_2	N3C	typical	0	trimer
C09	2	C09_2	N3C	typical	0	V3
C10	2	C10_2	N3C	typical	0	V3
C11	2	C11_2	N3C	typical	0	V3
C12	2	C12_2	N3C	typical	0	trimer
D01	2	D01_2	N3C	typical	0	V3
D02	2	D02_2	N3C	typical	0	V3
D03	2	D03_2	N3C	typical	0	V3
D04	2	D04_2	N3C	typical	0	V3
D05	2	D05_2	N3C	typical	0	low-level
D07	2	D07_2	N3C	typical	0	V3
D08	2	D08_2	N3C	typical	0	V3
D09	2	D09_2	N3C	typical	0	V3
D10	2	D10_2	N3C	typical	0	V3
D11	2	D11_2	N3C	typical	0	V3
D12	2	D12_2	N3C	typical	0	V3
E01	2	E01_2	N3C	typical	0	V3
E02	2	E02_2	N3C	typical	0	V3
E03	2	E03_2	N3C	typical	0	V3
E04	2	E04_2	N3C	typical	0	trimer
E05	2	E05_2	N3C	typical	0	V3
E06	2	E06_2	N3C	typical	0	V3
E07	2	E07_2	N2C	typical	0	low-level
E08	2	E08_2	N3C	typical	0	V3
E09	2	E09_2	N3C	typical	2	V3
E11	2	E11_2	N3C	typical	0	V3
E12	2	E12_2	N3C	typical	0	trimer
F01	2	F01_2	N3C	typical	0	low-level
F02	2	F02_2	N3C	typical	0	V3
F03	2	F03_2	N3C	typical	2	V3
F04	2	F04_2	N3C	typical	0	V3
F05	2	F05_2	N3C	typical	0	low-level
F06	2	F06_2	N3C	typical	1	V3
F07	2	F07_2	N3C	typical	0	low-level
F08	2	F08_2	N3C	typical	0	V3
F09	2	F09_2	N3C	typical	0	V3
F10	2	F10_2	N2C	typical	0	low-level
F11	2	F11_2	N3C	typical	0	V3
G01	2	G01_2	N3C	typical	0	V3
G02	2	G02_2	N3C	typical	0	V3
G03	2	G03_2	N3C	typical	0	V3
G04	2	G04_2	N3C	typical	0	low-level
G05	2	G05_2	N3C	typical	0	V3
G06	2	G06_2	N2C	typical	0	low-level
G07	2	G07_2	N3C	typical	0	low-level
G08	2	G08_2	N3C	typical	0	V3
G09	2	G09_2	N3C	typical	0	V3
G10	2	G10_2	N3C	typical	0	V3
G11	2	G11_2	N3C	typical	0	V3
G12	2	G12_2	N3C	typical	12	V3
H01	2	H01_2	N3C	typical	0	V3
H02	2	H02_2	N3C	typical	0	V3
H03	2	H03_2	N3C	typical	0	V3
H04	2	H04_2	N3C	typical	0	V3
H05	2	H05_2	N3C	typical	0	V3
H07	2	H07_2	N3C	typical	0	V3
H08	2	H08_2	N3C	typical	0	low-level
H09	2	H09_2	N3C	typical	0	V3
H10	2	H10_2	N3C	typical	10	V3
H11	2	H11_2	N3C	typical	10	V3

## Sheet: DANA 5
Coordinate	Suffix	Clone	Type	Sequence	Neut score	Binding
B10	1	B10_1	N2C	framework mutation	12	low-level
E01	1	E01_1	N1C	framework mutation	2	low-level
F05	1	F05_1	N2C	framework mutation	2	trimer
F09	1	F09_1	N2C	framework mutation	8	low-level
G08	1	G08_1	N2C	framework mutation	10	low-level
A07	2	A07_2	N2C	framework mutation	0	V3
A09	2	A09_2	N2C	framework mutation	0	low-level
B01	2	B01_2	N2C	framework mutation	0	low-level
B09	2	B09_2	N2C	framework mutation	0	low-level
E05	2	E05_2	N2C	framework mutation	0	V3
E09	2	E09_2	N2C	framework mutation	1	low-level
F02	2	F02_2	N2C	framework mutation	0	V3
F05	2	F05_2	N2C	framework mutation	0	V3
G02	2	G02_2	N2C	framework mutation	0	V3
G08	2	G08_2	N2C	framework mutation	0	trimer
G09	2	G09_2	N1C	framework mutation	1	low-level
H01	2	H01_2	N2C	framework mutation	0	low-level
A03	1	A03_1	not classifiable	ins/del	1	trimer
A07	1	A07_1	not classifiable	ins/del	2	trimer
A12	1	A12_1	not classifiable	ins/del	10	V3
B09	1	B09_1	not classifiable	ins/del	1	low-level
E10	1	E10_1	not classifiable	ins/del	6	V3
A01	1	A01_1	N2C	typical	21	low-level
A02	1	A02_1	N2C	typical	12	trimer
A04	1	A04_1	N2C	typical	4	low-level
A05	1	A05_1	N3C	typical	1	V3
A08	1	A08_1	N2C	typical	4	low-level
A09	1	A09_1	N2C	typical	0	low-level
A10	1	A10_1	N2C	typical	2	V3
B02	1	B02_1	N3C	typical	2	low-level
B03	1	B03_1	N2C	typical	1	low-level
B06	1	B06_1	N2C	typical	12	trimer
B07	1	B07_1	N2C	typical	4	low-level
B08	1	B08_1	N3C	typical	1	trimer
B11	1	B11_1	N2C	typical	1	low-level
B12	1	B12_1	N2C	typical	3	trimer
C01	1	C01_1	N2C	typical	21	low-level
C03	1	C03_1	N2C	typical	6	low-level
C04	1	C04_1	N2C	typical	18	V3
C05	1	C05_1	N3C	typical	1	low-level
C06	1	C06_1	N2C	typical	6	V3
C09	1	C09_1	N2C	typical	4	low-level
C11	1	C11_1	N2C	typical	1	low-level
C12	1	C12_1	N3C	typical	18	low-level
D01	1	D01_1	N3C	typical	8	V3
D04	1	D04_1	N2C	typical	8	low-level
D05	1	D05_1	N2C	typical	6	low-level
D06	1	D06_1	N2C	typical	2	V3
D07	1	D07_1	N2C	typical	2	V3
D09	1	D09_1	N3C	typical	0	low-level
D10	1	D10_1	N3C	typical	10	low-level
D11	1	D11_1	N2C	typical	2	V3
D12	1	D12_1	N2C	typical	10	low-level
E02	1	E02_1	N2C	typical	2	V3
E07	1	E07_1	N3C	typical	1	V3
E09	1	E09_1	N2C	typical	1	low-level
E11	1	E11_1	N2C	typical	3	V3
F02	1	F02_1	N1C	typical	9	V3
F04	1	F04_1	N2C	typical	8	V3
F06	1	F06_1	N2C	typical	1	V3
F11	1	F11_1	N3C	typical	1	low-level
G01	1	G01_1	N2C	typical	2	low-level
G02	1	G02_1	N3C	typical	18	V3
G03	1	G03_1	N2C	typical	6	low-level
G04	1	G04_1	N3C	typical	1	low-level
G05	1	G05_1	N3C	typical	1	low-level
G06	1	G06_1	N2C	typical	2	V3
G09	1	G09_1	N2C	typical	10	low-level
G10	1	G10_1	N1C	typical	10	V3
G11	1	G11_1	N2C	typical	8	low-level
G12	1	G12_1	N2C	typical	24	V3
H01	1	H01_1	N3C	typical	1	low-level
H04	1	H04_1	N2C	typical	1	low-level
H05	1	H05_1	N2C	typical	1	V3
H06	1	H06_1	N3C	typical	1	V3
H07	1	H07_1	N2C	typical	2	low-level
A02	2	A02_2	N3C	typical	6	V3
A04	2	A04_2	N2C	typical	1	low-level
A05	2	A05_2	N2C	typical	4	trimer
A10	2	A10_2	N3C	typical	0	low-level
B02	2	B02_2	N2C	typical	2	low-level
B03	2	B03_2	N2C	typical	0	V3
B04	2	B04_2	N3C	typical	0	trimer
B05	2	B05_2	N3C	typical	6	low-level
B06	2	B06_2	N2C	typical	0	V3
B10	2	B10_2	N2C	typical	0	low-level
C01	2	C01_2	N2C	typical	4	low-level
C02	2	C02_2	N2C	typical	1	V3
C03	2	C03_2	N3C	typical	4	V3
C07	2	C07_2	N2C	typical	24	trimer
C10	2	C10_2	N1C	typical	0	low-level
C12	2	C12_2	N2C	typical	0	low-level
D02	2	D02_2	N2C	typical	0	V3
D03	2	D03_2	N2C	typical	2	V3
D04	2	D04_2	N2C	typical	0	V3
D06	2	D06_2	N1C	typical	9	trimer
D07	2	D07_2	N3C	typical	4	V3
D08	2	D08_2	N3C	typical	0	V3
D10	2	D10_2	N3C	typical	0	V3
D11	2	D11_2	N3C	typical	0	V3
D12	2	D12_2	N2C	typical	1	V3
E01	2	E01_2	N2C	typical	12	low-level
E02	2	E02_2	N3C	typical	4	V3
E04	2	E04_2	N2C	typical	0	V3
E06	2	E06_2	N2C	typical	1	low-level
E07	2	E07_2	N3C	typical	0	V3
E08	2	E08_2	N2C	typical	4	V3
E10	2	E10_2	N2C	typical	0	V3
E12	2	E12_2	N2C	typical	0	V3
F01	2	F01_2	N2C	typical	9	low-level
F04	2	F04_2	N2C	typical	0	V3
F09	2	F09_2	N2C	typical	1	low-level
F10	2	F10_2	N2C	typical	0	V3
G03	2	G03_2	N2C	typical	0	V3
G04	2	G04_2	N2C	typical	0	trimer
G05	2	G05_2	N2C	typical	0	V3
G06	2	G06_2	N2C	typical	0	V3
G07	2	G07_2	N1C	typical	0	trimer
G11	2	G11_2	N3C	typical	0	V3
G12	2	G12_2	N3C	typical	0	V3
H02	2	H02_2	N3C	typical	0	V3
H03	2	H03_2	N3C	typical	0	low-level
H04	2	H04_2	N2C	typical	0	V3
H06	2	H06_2	N2C	typical	0	low-level
H09	2	H09_2	N1C	typical	0	V3
H11	2	H11_2	N2C	typical	0	trimer

## Sheet: DANA 1mod
Coordinate	Suffix	Clone	Type	Sequence	Neut score	Binding
A05	1	A05_1	N3C	framework mutation	1	low-level
D02	1	D02_1	N2C	framework mutation	0	low-level
D06	1	D06_1	N2C	framework mutation	0	trimer
G06	2	G06_2	N3C	framework mutation	0	trimer
A01	1	A01_1	N3C	typical	1	trimer
A02	1	A02_1	N2C	typical	1	low-level
A03	1	A03_1	N3C	typical	0	low-level
A04	1	A04_1	N3C	typical	0	low-level
A06	1	A06_1	N3C	typical	0	low-level
A07	1	A07_1	N3C	typical	0	trimer
A08	1	A08_1	N3C	typical	0	trimer
A09	1	A09_1	N2C	typical	0	trimer
A12	1	A12_1	N3C	typical	0	trimer
B01	1	B01_1	N3C	typical	0	low-level
B03	1	B03_1	N3C	typical	0	trimer
B04	1	B04_1	N3C	typical	8	trimer
B05	1	B05_1	N3C	typical	0	low-level
B06	1	B06_1	N1C	typical	0	low-level
B08	1	B08_1	N3C	typical	0	trimer
B10	1	B10_1	N3C	typical	0	trimer
B11	1	B11_1	N2C	typical	0	trimer
B12	1	B12_1	N3C	typical	0	trimer
C01	1	C01_1	N3C	typical	0	low-level
C02	1	C02_1	N3C	typical	0	trimer
C03	1	C03_1	N3C	typical	0	trimer
C04	1	C04_1	N3C	typical	1	low-level
C05	1	C05_1	N2C	typical	0	low-level
C06	1	C06_1	N1C	typical	0	low-level
C07	1	C07_1	N3C	typical	1	trimer
C08	1	C08_1	N2C	typical	6	low-level
C09	1	C09_1	N3C	typical	0	trimer
C10	1	C10_1	N3C	typical	0	trimer
C11	1	C11_1	N2C	typical	0	low-level
D01	1	D01_1	N3C	typical	1	trimer
D03	1	D03_1	N3C	typical	0	trimer
D04	1	D04_1	N2C	typical	0	trimer
D05	1	D05_1	N3C	typical	0	trimer
D07	1	D07_1	N3C	typical	9	low-level
D08	1	D08_1	N3C	typical	0	low-level
D09	1	D09_1	N3C	typical	0	V3
D10	1	D10_1	N3C	typical	0	low-level
D12	1	D12_1	N3C	typical	0	trimer
E01	1	E01_1	N2C	typical	0	low-level
E02	1	E02_1	N2C	typical	0	trimer
E03	1	E03_1	N3C	typical	0	trimer
E04	1	E04_1	N2C	typical	0	trimer
E05	1	E05_1	N3C	typical	0	trimer
E06	1	E06_1	N3C	typical	0	trimer
E07	1	E07_1	N2C	typical	0	low-level
E09	1	E09_1	N3C	typical	0	trimer
E10	1	E10_1	N2C	typical	1	low-level
E11	1	E11_1	N2C	typical	0	low-level
E12	1	E12_1	N2C	typical	0	trimer
F01	1	F01_1	N3C	typical	0	low-level
F03	1	F03_1	N3C	typical	0	trimer
F04	1	F04_1	N2C	typical	0	low-level
F05	1	F05_1	N3C	typical	0	trimer
F06	1	F06_1	N2C	typical	0	trimer
F07	1	F07_1	N3C	typical	0	trimer
F08	1	F08_1	N3C	typical	0	trimer
F09	1	F09_1	N3C	typical	0	trimer
F10	1	F10_1	N3C	typical	0	low-level
F11	1	F11_1	N3C	typical	0	trimer
F12	1	F12_1	N3C	typical	0	trimer
G02	1	G02_1	N3C	typical	0	low-level
G03	1	G03_1	N2C	typical	0	low-level
G04	1	G04_1	N3C	typical	0	trimer
G05	1	G05_1	N3C	typical	1	trimer
G06	1	G06_1	N2C	typical	0	trimer
G07	1	G07_1	N3C	typical	0	low-level
G08	1	G08_1	N3C	typical	2	trimer
G09	1	G09_1	N3C	typical	0	trimer
G10	1	G10_1	N3C	typical	1	trimer
G11	1	G11_1	N3C	typical	0	low-level
H01	1	H01_1	N3C	typical	1	V3
H02	1	H02_1	N3C	typical	0	trimer
H03	1	H03_1	N3C	typical	0	trimer
H04	1	H04_1	N2C	typical	0	V3
H05	1	H05_1	N3C	typical	0	V3
H06	1	H06_1	N3C	typical	0	V3
H08	1	H08_1	N2C	typical	0	trimer
H09	1	H09_1	N2C	typical	0	V3
H10	1	H10_1	N3C	typical	0	trimer
A01	2	A01_2	N3C	typical	0	V3
A02	2	A02_2	N3C	typical	0	trimer
A03	2	A03_2	N2C	typical	0	trimer
A06	2	A06_2	N3C	typical	0	trimer
A08	2	A08_2	N3C	typical	0	V3
A10	2	A10_2	N2C	typical	0	trimer
A11	2	A11_2	N3C	typical	0	trimer
B01	2	B01_2	N2C	typical	0	V3
B02	2	B02_2	N3C	typical	0	low-level
B03	2	B03_2	N3C	typical	0	trimer
B04	2	B04_2	N3C	typical	0	low-level
B05	2	B05_2	N3C	typical	0	trimer
B06	2	B06_2	N2C	typical	2	trimer
B07	2	B07_2	N3C	typical	0	trimer
B08	2	B08_2	N2C	typical	0	low-level
B10	2	B10_2	N3C	typical	0	trimer
B11	2	B11_2	N3C	typical	0	trimer
B12	2	B12_2	N3C	typical	27	trimer
C01	2	C01_2	N3C	typical	0	trimer
C02	2	C02_2	N3C	typical	0	trimer
C03	2	C03_2	N3C	typical	0	trimer
C04	2	C04_2	N3C	typical	0	low-level
C05	2	C05_2	N3C	typical	0	trimer
C06	2	C06_2	N3C	typical	0	trimer
C07	2	C07_2	N3C	typical	0	trimer
C08	2	C08_2	N3C	typical	0	low-level
C09	2	C09_2	N2C	typical	0	low-level
C11	2	C11_2	N3C	typical	0	trimer
C12	2	C12_2	N3C	typical	0	trimer
D01	2	D01_2	N3C	typical	0	trimer
D02	2	D02_2	N3C	typical	0	trimer
D04	2	D04_2	N3C	typical	0	trimer
D05	2	D05_2	N3C	typical	0	trimer
D06	2	D06_2	N3C	typical	0	trimer
D07	2	D07_2	N3C	typical	0	low-level
D08	2	D08_2	N3C	typical	0	trimer
D10	2	D10_2	N3C	typical	0	trimer
D11	2	D11_2	N3C	typical	0	low-level
D12	2	D12_2	N2C	typical	0	low-level
E01	2	E01_2	N1C	typical	2	low-level
E02	2	E02_2	N3C	typical	1	V3
E03	2	E03_2	N3C	typical	0	trimer
E05	2	E05_2	N3C	typical	16	trimer
E06	2	E06_2	N3C	typical	0	trimer
E07	2	E07_2	N3C	typical	0	trimer
E08	2	E08_2	N3C	typical	0	trimer
E09	2	E09_2	N3C	typical	0	trimer
E10	2	E10_2	N2C	typical	0	trimer
E11	2	E11_2	N3C	typical	0	trimer
E12	2	E12_2	N3C	typical	0	low-level
F02	2	F02_2	N3C	typical	0	V3
F03	2	F03_2	N3C	typical	0	V3
F04	2	F04_2	N3C	typical	0	V3
F05	2	F05_2	N2C	typical	0	V3
F06	2	F06_2	N3C	typical	0	trimer
F07	2	F07_2	N3C	typical	0	low-level
F08	2	F08_2	N3C	typical	0	trimer
F09	2	F09_2	N3C	typical	0	trimer
F10	2	F10_2	N3C	typical	0	trimer
F11	2	F11_2	N3C	typical	0	low-level
F12	2	F12_2	N3C	typical	0	low-level
G01	2	G01_2	N3C	typical	2	low-level
G03	2	G03_2	N2C	typical	0	V3
G04	2	G04_2	N3C	typical	0	V3
G05	2	G05_2	N3C	typical	1	trimer
G07	2	G07_2	N3C	typical	6	trimer
G09	2	G09_2	N3C	typical	0	trimer
G10	2	G10_2	N3C	typical	12	low-level
G11	2	G11_2	N3C	typical	0	trimer
G12	2	G12_2	N3C	typical	0	trimer
H01	2	H01_2	N3C	typical	0	low-level
H02	2	H02_2	N3C	typical	0	V3
H03	2	H03_2	N3C	typical	0	V3
H04	2	H04_2	N3C	typical	0	V3
H05	2	H05_2	N3C	typical	0	V3
H06	2	H06_2	N2C	typical	0	V3
H07	2	H07_2	N3C	typical	0	low-level
H08	2	H08_2	N3C	typical	0	trimer
H09	2	H09_2	N3C	typical	0	V3
H10	2	H10_2	N3C	typical	4	trimer

## Sheet: DANA 3mod
Coordinate	Suffix	Clone	Sequence	ORF	Neut score	Binding
A04	1	A04_1	N3C	framework mutation	0	trimer
B04	1	B04_1	N3C	framework mutation	0	trimer
B06	1	B06_1	N2C	framework mutation	3	trimer
C06	1	C06_1	N3C	framework mutation	0	V3
D01	1	D01_1	N3C	framework mutation	0	trimer
D05	1	D05_1	N3C	framework mutation	0	V3
D07	1	D07_1	N3C	framework mutation	0	V3
D09	1	D09_1	N3C	framework mutation	0	trimer
D12	1	D12_1	N3C	framework mutation	0	low-level
E05	1	E05_1	N3C	framework mutation	0	V3
E11	1	E11_1	N3C	framework mutation	0	V3
F08	1	F08_1	N3C	framework mutation	0	trimer
G03	1	G03_1	N3C	framework mutation	3	trimer
G06	1	G06_1	N3C	framework mutation	0	trimer
G07	1	G07_1	N2C	framework mutation	0	trimer
G09	1	G09_1	N1C	framework mutation	0	low-level
H04	1	H04_1	N3C	framework mutation	0	V3
H10	1	H10_1	N3C	framework mutation	3	trimer
A03	2	A03_2	N3C	framework mutation	0	low-level
A12	2	A12_2	N3C	framework mutation	0	low-level
B03	2	B03_2	N2C	framework mutation	0	trimer
C02	2	C02_2	N2C	framework mutation	0	trimer
C03	2	C03_2	N3C	framework mutation	2	low-level
C12	2	C12_2	N3C	framework mutation	3	V3
D05	2	D05_2	N3C	framework mutation	0	V3
D06	2	D06_2	N3C	framework mutation	0	trimer
D07	2	D07_2	N3C	framework mutation	0	V3
D10	2	D10_2	N3C	framework mutation	3	V3
E02	2	E02_2	N3C	framework mutation	0	low-level
E06	2	E06_2	N3C	framework mutation	0	low-level
E10	2	E10_2	N3C	framework mutation	0	trimer
F02	2	F02_2	N3C	framework mutation	0	trimer
F11	2	F11_2	N3C	framework mutation	0	trimer
F12	2	F12_2	N3C	framework mutation	0	trimer
G02	2	G02_2	N2C	framework mutation	1	trimer
G05	2	G05_2	N3C	framework mutation	0	trimer
G11	2	G11_2	N3C	framework mutation	0	trimer
H02	2	H02_2	N3C	framework mutation	0	trimer
H04	2	H04_2	N3C	framework mutation	0	trimer
H05	2	H05_2	N3C	framework mutation	0	trimer
H08	2	H08_2	N3C	framework mutation	3	trimer
E04	1	E04_1	not classifiable	ins/del	0	V3
F03	1	F03_1	not classifiable	ins/del	0	trimer
H01	1	H01_1	not classifiable	ins/del	0	trimer
B04	2	B04_2	not classifiable	ins/del	0	trimer
B07	2	B07_2	not classifiable	ins/del	0	low-level
B10	2	B10_2	not classifiable	ins/del	0	trimer
D01	2	D01_2	not classifiable	ins/del	0	trimer
D08	2	D08_2	not classifiable	ins/del	0	trimer
F05	2	F05_2	not classifiable	ins/del	0	trimer
A01	1	A01_1	N3C	typical	0	V3
A02	1	A02_1	N3C	typical	0	V3
A03	1	A03_1	N3C	typical	40	V3
A05	1	A05_1	N3C	typical	44	V3
A06	1	A06_1	N3C	typical	0	V3
A07	1	A07_1	N3C	typical	21	trimer
A08	1	A08_1	N3C	typical	40	V3
A09	1	A09_1	N3C	typical	0	V3
A10	1	A10_1	N3C	typical	32	V3
A11	1	A11_1	N3C	typical	0	V3
A12	1	A12_1	N3C	typical	3	V3
B01	1	B01_1	N3C	typical	0	V3
B02	1	B02_1	N3C	typical	0	V3
B05	1	B05_1	N3C	typical	0	V3
B07	1	B07_1	N3C	typical	0	V3
B08	1	B08_1	N3C	typical	0	V3
B10	1	B10_1	N2C	typical	0	trimer
B12	1	B12_1	N3C	typical	12	V3
C01	1	C01_1	N3C	typical	44	V3
C02	1	C02_1	N3C	typical	3	V3
C04	1	C04_1	N3C	typical	3	V3
C05	1	C05_1	N2C	typical	0	trimer
C07	1	C07_1	N3C	typical	12	V3
C08	1	C08_1	N3C	typical	12	V3
C09	1	C09_1	N3C	typical	0	V3
C10	1	C10_1	N3C	typical	1	V3
C11	1	C11_1	N3C	typical	10	V3
C12	1	C12_1	N3C	typical	12	V3
D02	1	D02_1	N3C	typical	0	V3
D03	1	D03_1	N3C	typical	10	V3
D04	1	D04_1	N2C	typical	0	trimer
D06	1	D06_1	N3C	typical	3	V3
D08	1	D08_1	N3C	typical	2	V3
D10	1	D10_1	N3C	typical	3	V3
D11	1	D11_1	N3C	typical	0	V3
E03	1	E03_1	N3C	typical	0	V3
E07	1	E07_1	N3C	typical	8	V3
E08	1	E08_1	N3C	typical	10	V3
E10	1	E10_1	N3C	typical	2	V3
E12	1	E12_1	N3C	typical	0	V3
F01	1	F01_1	N3C	typical	2	V3
F04	1	F04_1	N3C	typical	2	trimer
F05	1	F05_1	N3C	typical	0	V3
F06	1	F06_1	N3C	typical	0	V3
F07	1	F07_1	N3C	typical	0	V3
F09	1	F09_1	N3C	typical	10	V3
F10	1	F10_1	N3C	typical	0	low-level
F11	1	F11_1	N3C	typical	0	V3
F12	1	F12_1	N2C	typical	0	V3
G01	1	G01_1	N3C	typical	18	trimer
G04	1	G04_1	N2C	typical	3	trimer
G08	1	G08_1	N3C	typical	10	trimer
G11	1	G11_1	N2C	typical	0	V3
G12	1	G12_1	N3C	typical	1	V3
H02	1	H02_1	N3C	typical	0	trimer
H05	1	H05_1	N3C	typical	0	trimer
H06	1	H06_1	N3C	typical	3	V3
H07	1	H07_1	N3C	typical	0	V3
H08	1	H08_1	N3C	typical	3	V3
H11	1	H11_1	N3C	typical	0	V3
A01	2	A01_2	N3C	typical	0	V3
A05	2	A05_2	N3C	typical	8	V3
A06	2	A06_2	N3C	typical	0	V3
A07	2	A07_2	N3C	typical	2	V3
A08	2	A08_2	N3C	typical	3	trimer
A09	2	A09_2	N2C	typical	0	V3
A11	2	A11_2	N2C	typical	0	V3
B01	2	B01_2	N3C	typical	0	trimer
B05	2	B05_2	N3C	typical	8	V3
B06	2	B06_2	N2C	typical	0	low-level
B08	2	B08_2	N3C	typical	3	trimer
B11	2	B11_2	N3C	typical	10	trimer
B12	2	B12_2	N3C	typical	0	low-level
C05	2	C05_2	N3C	typical	3	V3
C07	2	C07_2	N3C	typical	0	V3
C09	2	C09_2	N3C	typical	0	V3
C10	2	C10_2	N3C	typical	12	V3
D02	2	D02_2	N3C	typical	8	trimer
D03	2	D03_2	N3C	typical	0	V3
D04	2	D04_2	N3C	typical	1	trimer
D09	2	D09_2	N3C	typical	0	V3
D11	2	D11_2	N3C	typical	0	V3
D12	2	D12_2	N3C	typical	0	low-level
E01	2	E01_2	N3C	typical	0	trimer
E03	2	E03_2	N3C	typical	21	trimer
E04	2	E04_2	N3C	typical	0	V3
E05	2	E05_2	N3C	typical	0	V3
E07	2	E07_2	N3C	typical	0	trimer
E08	2	E08_2	N3C	typical	10	trimer
E11	2	E11_2	N3C	typical	0	V3
F03	2	F03_2	N2C	typical	0	low-level
F04	2	F04_2	N3C	typical	8	trimer
F06	2	F06_2	N3C	typical	10	V3
F07	2	F07_2	N3C	typical	3	trimer
F08	2	F08_2	N3C	typical	8	V3
F09	2	F09_2	N3C	typical	0	V3
F10	2	F10_2	N3C	typical	0	V3
G01	2	G01_2	N3C	typical	3	trimer
G03	2	G03_2	N3C	typical	21	trimer
G04	2	G04_2	N3C	typical	1	V3
G06	2	G06_2	N3C	typical	0	trimer
G08	2	G08_2	N3C	typical	0	V3
G09	2	G09_2	N3C	typical	0	trimer
G12	2	G12_2	N1C	typical	0	low-level
H01	2	H01_2	N2C	typical	0	V3
H03	2	H03_2	N3C	typical	0	trimer
H06	2	H06_2	N3C	typical	0	trimer
H07	2	H07_2	N3C	typical	0	V3
H09	2	H09_2	N3C	typical	0	V3

## Sheet: DANA 5mod
Coordinate	Suffix	Clone	Sequence	ORF	Neut score	Binding
D05	1	D05_1	N2C	framework mutation	0	trimer
F02	1	F02_1	N3C	framework mutation	1	trimer
C04	2	C04_2	N2C	framework mutation	0	trimer
E06	2	E06_2	N2C	framework mutation	0	trimer
A05	1	A05_1	not classifiable	ins/del	0	trimer
C10	1	C10_1	not classifiable	ins/del	0	trimer
F03	1	F03_1	not classifiable	ins/del	0	V3
A07	2	A07_2	not classifiable	ins/del	0	trimer
H08	2	H08_2	not classifiable	ins/del	0	trimer
A01	1	A01_1	N3C	typical	0	low-level
A02	1	A02_1	N3C	typical	0	low-level
A03	1	A03_1	N3C	typical	0	V3
A04	1	A04_1	N3C	typical	0	low-level
A06	1	A06_1	N2C	typical	0	V3
A07	1	A07_1	N3C	typical	0	trimer
A08	1	A08_1	N3C	typical	0	trimer
A09	1	A09_1	N3C	typical	0	trimer
A10	1	A10_1	N3C	typical	0	trimer
A11	1	A11_1	N3C	typical	0	trimer
A12	1	A12_1	N3C	typical	0	trimer
B01	1	B01_1	N3C	typical	0	low-level
B02	1	B02_1	N3C	typical	2	V3
B03	1	B03_1	N3C	typical	0	trimer
B04	1	B04_1	N2C	typical	0	trimer
B05	1	B05_1	N3C	typical	0	low-level
B06	1	B06_1	N3C	typical	0	V3
B07	1	B07_1	N3C	typical	0	low-level
B08	1	B08_1	N2C	typical	0	V3
B09	1	B09_1	N3C	typical	0	trimer
B10	1	B10_1	N3C	typical	0	V3
B11	1	B11_1	N3C	typical	0	trimer
B12	1	B12_1	N2C	typical	0	V3
C01	1	C01_1	N3C	typical	0	trimer
C02	1	C02_1	N3C	typical	0	low-level
C03	1	C03_1	N3C	typical	0	low-level
C04	1	C04_1	N3C	typical	0	trimer
C05	1	C05_1	N3C	typical	0	low-level
C06	1	C06_1	N3C	typical	0	low-level
C07	1	C07_1	N3C	typical	0	V3
C08	1	C08_1	N3C	typical	0	V3
C09	1	C09_1	N3C	typical	0	trimer
C11	1	C11_1	N3C	typical	0	trimer
C12	1	C12_1	N3C	typical	0	V3
D01	1	D01_1	N3C	typical	0	trimer
D02	1	D02_1	N3C	typical	0	V3
D03	1	D03_1	N3C	typical	0	low-level
D04	1	D04_1	N3C	typical	0	trimer
D06	1	D06_1	N3C	typical	0	low-level
D07	1	D07_1	N3C	typical	0	low-level
D08	1	D08_1	N3C	typical	0	trimer
D09	1	D09_1	N3C	typical	0	trimer
D10	1	D10_1	N3C	typical	0	trimer
D11	1	D11_1	N3C	typical	0	trimer
D12	1	D12_1	N3C	typical	0	trimer
E01	1	E01_1	N2C	typical	0	V3
E02	1	E02_1	N3C	typical	0	trimer
E03	1	E03_1	N3C	typical	0	trimer
E04	1	E04_1	N3C	typical	0	V3
E05	1	E05_1	N3C	typical	0	V3
E06	1	E06_1	N3C	typical	0	low-level
E07	1	E07_1	N3C	typical	0	low-level
E08	1	E08_1	N3C	typical	0	low-level
E09	1	E09_1	N3C	typical	0	trimer
E10	1	E10_1	N3C	typical	0	trimer
E11	1	E11_1	N3C	typical	0	trimer
F01	1	F01_1	N2C	typical	0	V3
F04	1	F04_1	N3C	typical	0	V3
F05	1	F05_1	N3C	typical	0	low-level
F06	1	F06_1	N3C	typical	0	low-level
F07	1	F07_1	N3C	typical	0	trimer
F08	1	F08_1	N3C	typical	0	V3
F10	1	F10_1	N2C	typical	0	trimer
F11	1	F11_1	N3C	typical	0	trimer
F12	1	F12_1	N2C	typical	0	V3
G01	1	G01_1	N3C	typical	0	low-level
G02	1	G02_1	N3C	typical	0	trimer
G03	1	G03_1	N3C	typical	0	V3
G04	1	G04_1	N2C	typical	0	trimer
G05	1	G05_1	N3C	typical	0	trimer
G06	1	G06_1	N3C	typical	0	low-level
G08	1	G08_1	N3C	typical	0	V3
G09	1	G09_1	N3C	typical	3	low-level
G10	1	G10_1	N3C	typical	0	trimer
G11	1	G11_1	N3C	typical	0	V3
G12	1	G12_1	N3C	typical	0	low-level
H01	1	H01_1	N3C	typical	4	low-level
H02	1	H02_1	N3C	typical	0	trimer
H03	1	H03_1	N2C	typical	0	trimer
H04	1	H04_1	N3C	typical	0	V3
H05	1	H05_1	N3C	typical	0	low-level
H06	1	H06_1	N3C	typical	0	V3
H09	1	H09_1	N3C	typical	0	low-level
H10	1	H10_1	N3C	typical	0	trimer
A01	2	A01_2	N2C	typical	3	low-level
A02	2	A02_2	N2C	typical	0	V3
A03	2	A03_2	N3C	typical	0	trimer
A04	2	A04_2	N3C	typical	0	low-level
A05	2	A05_2	N3C	typical	0	V3
A06	2	A06_2	N3C	typical	0	trimer
A08	2	A08_2	N3C	typical	0	V3
A09	2	A09_2	N3C	typical	0	trimer
A10	2	A10_2	N3C	typical	0	trimer
A11	2	A11_2	N3C	typical	0	trimer
A12	2	A12_2	N3C	typical	0	trimer
B01	2	B01_2	N3C	typical	0	low-level
B02	2	B02_2	N3C	typical	4	V3
B03	2	B03_2	N3C	typical	0	V3
B04	2	B04_2	N3C	typical	0	low-level
B05	2	B05_2	N3C	typical	0	V3
B06	2	B06_2	N3C	typical	0	trimer
B07	2	B07_2	N3C	typical	0	trimer
B08	2	B08_2	N3C	typical	0	trimer
B10	2	B10_2	N3C	typical	0	V3
B11	2	B11_2	N3C	typical	0	V3
B12	2	B12_2	N1C	typical	0	V3
C01	2	C01_2	N3C	typical	0	trimer
C02	2	C02_2	N3C	typical	0	trimer
C03	2	C03_2	N3C	typical	0	trimer
C05	2	C05_2	N3C	typical	0	trimer
C06	2	C06_2	N3C	typical	0	trimer
C07	2	C07_2	N3C	typical	44	V3
C08	2	C08_2	N3C	typical	0	trimer
C09	2	C09_2	N3C	typical	0	trimer
C10	2	C10_2	N3C	typical	0	V3
C11	2	C11_2	N3C	typical	0	V3
C12	2	C12_2	N3C	typical	0	V3
D01	2	D01_2	N2C	typical	0	trimer
D02	2	D02_2	N3C	typical	0	trimer
D03	2	D03_2	N3C	typical	0	trimer
D04	2	D04_2	N3C	typical	0	V3
D05	2	D05_2	N3C	typical	0	trimer
D06	2	D06_2	N3C	typical	0	trimer
D07	2	D07_2	N3C	typical	0	low-level
D08	2	D08_2	N2C	typical	0	V3
D09	2	D09_2	N3C	typical	0	V3
D10	2	D10_2	N3C	typical	0	V3
D11	2	D11_2	N3C	typical	1	V3
D12	2	D12_2	N3C	typical	0	V3
E01	2	E01_2	N2C	typical	0	V3
E02	2	E02_2	N3C	typical	0	trimer
E03	2	E03_2	N3C	typical	0	trimer
E04	2	E04_2	N3C	typical	0	trimer
E05	2	E05_2	N2C	typical	0	trimer
E07	2	E07_2	N3C	typical	0	trimer
E08	2	E08_2	N3C	typical	0	trimer
E09	2	E09_2	N2C	typical	0	V3
E10	2	E10_2	N3C	typical	0	V3
E11	2	E11_2	N3C	typical	0	V3
E12	2	E12_2	N3C	typical	0	low-level
F01	2	F01_2	N3C	typical	0	trimer
F02	2	F02_2	N3C	typical	0	low-level
F04	2	F04_2	N2C	typical	0	V3
F05	2	F05_2	N3C	typical	0	trimer
F07	2	F07_2	N3C	typical	0	low-level
F08	2	F08_2	N3C	typical	0	trimer
F09	2	F09_2	N3C	typical	0	trimer
F10	2	F10_2	N3C	typical	0	trimer
F11	2	F11_2	N3C	typical	0	trimer
F12	2	F12_2	N3C	typical	0	low-level
G01	2	G01_2	N3C	typical	0	trimer
G02	2	G02_2	N3C	typical	0	V3
G03	2	G03_2	N3C	typical	0	low-level
G04	2	G04_2	N3C	typical	0	trimer
G05	2	G05_2	N3C	typical	0	trimer
G06	2	G06_2	N3C	typical	0	trimer
G07	2	G07_2	N3C	typical	8	trimer
G08	2	G08_2	N3C	typical	0	trimer
G09	2	G09_2	N2C	typical	0	trimer
G10	2	G10_2	N2C	typical	0	low-level
G11	2	G11_2	N2C	typical	0	low-level
G12	2	G12_2	N1C	typical	0	low-level
H01	2	H01_2	N3C	typical	0	trimer
H02	2	H02_2	N3C	typical	0	trimer
H03	2	H03_2	N3C	typical	0	trimer
H04	2	H04_2	N3C	typical	0	trimer
H05	2	H05_2	N3C	typical	0	trimer
H06	2	H06_2	N3C	typical	0	trimer
H09	2	H09_2	N2C	typical	0	trimer
H10	2	H10_2	N3C	typical	0	low-level
H11	2	H11_2	N3C	typical	0	low-level

## Sheet: DANA 6
Coordinate	Suffix	Clone	Sequence	Sequence	Neut score	Binding
A03	1	A03_1	N2C	framework mutation	3	low-level
A05	1	A05_1	N2C	framework mutation	0	low-level
A07	1	A07_1	N2C	framework mutation	0	low-level
A08	1	A08_1	N2C	framework mutation	0	low-level
A11	1	A11_1	N2C	framework mutation	0	low-level
B03	1	B03_1	N1C	framework mutation	0	low-level
B07	1	B07_1	N2C	framework mutation	0	low-level
C06	1	C06_1	N2C	framework mutation	0	low-level
C11	1	C11_1	N2C	framework mutation	3	low-level
C12	1	C12_1	N2C	framework mutation	0	low-level
D02	1	D02_1	N2C	framework mutation	0	low-level
D04	1	D04_1	N2C	framework mutation	0	low-level
D07	1	D07_1	N2C	framework mutation	1	V3
D09	1	D09_1	N2C	framework mutation	0	low-level
D10	1	D10_1	N2C	framework mutation	0	low-level
E04	1	E04_1	N2C	framework mutation	0	V3
E05	1	E05_1	N2C	framework mutation	0	low-level
E06	1	E06_1	N2C	framework mutation	0	low-level
E07	1	E07_1	N2C	framework mutation	0	trimer
F07	1	F07_1	N2C	framework mutation	0	low-level
F10	1	F10_1	N2C	framework mutation	0	low-level
G01	1	G01_1	N1C	framework mutation	0	low-level
G02	1	G02_1	N2C	framework mutation	0	low-level
G03	1	G03_1	N2C	framework mutation	0	low-level
G04	1	G04_1	N2C	framework mutation	0	low-level
G06	1	G06_1	N2C	framework mutation	0	low-level
G08	1	G08_1	N2C	framework mutation	0	low-level
G09	1	G09_1	N1C	framework mutation	0	low-level
H01	1	H01_1	N2C	framework mutation	0	low-level
H05	1	H05_1	N2C	framework mutation	0	low-level
H07	1	H07_1	N2C	framework mutation	0	low-level
H09	1	H09_1	N2C	framework mutation	0	low-level
H10	1	H10_1	N2C	framework mutation	0	low-level
A02	2	A02_2	N2C	framework mutation	0	low-level
A03	2	A03_2	N2C	framework mutation	0	low-level
A04	2	A04_2	N2C	framework mutation	0	low-level
A08	2	A08_2	N2C	framework mutation	0	low-level
A11	2	A11_2	N2C	framework mutation	0	low-level
B01	2	B01_2	N2C	framework mutation	0	low-level
B03	2	B03_2	N2C	framework mutation	0	low-level
B06	2	B06_2	N2C	framework mutation	1	low-level
B09	2	B09_2	N2C	framework mutation	0	low-level
C03	2	C03_2	N2C	framework mutation	0	low-level
C06	2	C06_2	N2C	framework mutation	0	low-level
C09	2	C09_2	N2C	framework mutation	0	V3
D06	2	D06_2	N2C	framework mutation	0	low-level
D08	2	D08_2	N2C	framework mutation	0	low-level
D11	2	D11_2	N3C	framework mutation	3	low-level
E08	2	E08_2	N2C	framework mutation	0	low-level
E10	2	E10_2	N2C	framework mutation	0	low-level
E11	2	E11_2	N2C	framework mutation	0	low-level
F01	2	F01_2	N2C	framework mutation	0	low-level
F04	2	F04_2	N2C	framework mutation	0	low-level
F06	2	F06_2	N2C	framework mutation	0	low-level
F09	2	F09_2	N2C	framework mutation	0	low-level
G01	2	G01_2	N2C	framework mutation	0	trimer
G02	2	G02_2	N2C	framework mutation	0	low-level
G04	2	G04_2	N2C	framework mutation	0	low-level
G05	2	G05_2	N1C	framework mutation	0	low-level
G06	2	G06_2	N2C	framework mutation	0	low-level
G09	2	G09_2	N2C	framework mutation	0	low-level
G11	2	G11_2	N2C	framework mutation	0	low-level
G12	2	G12_2	N2C	framework mutation	1	low-level
H02	2	H02_2	N2C	framework mutation	1	low-level
H05	2	H05_2	N2C	framework mutation	0	low-level
H08	2	H08_2	N2C	framework mutation	0	low-level
H09	2	H09_2	N2C	framework mutation	0	low-level
A06	1	A06_1	not classifiable	ins/del	0	V3
C08	1	C08_1	not classifiable	ins/del	0	low-level
E01	1	E01_1	not classifiable	ins/del	0	low-level
E08	1	E08_1	not classifiable	ins/del	0	low-level
E10	1	E10_1	not classifiable	ins/del	0	low-level
F12	1	F12_1	not classifiable	ins/del	0	low-level
A12	2	A12_2	not classifiable	ins/del	0	low-level
B10	2	B10_2	not classifiable	ins/del	0	low-level
C04	2	C04_2	not classifiable	ins/del	0	low-level
D10	2	D10_2	not classifiable	ins/del	0	low-level
E03	2	E03_2	not classifiable	ins/del	0	low-level
E07	2	E07_2	not classifiable	ins/del	0	low-level
A01	1	A01_1	N2C	typical	0	low-level
A10	1	A10_1	N1C	typical	0	low-level
A12	1	A12_1	N2C	typical	0	low-level
B01	1	B01_1	N2C	typical	0	low-level
B04	1	B04_1	N2C	typical	0	low-level
B05	1	B05_1	N2C	typical	0	low-level
B06	1	B06_1	N2C	typical	2	low-level
B09	1	B09_1	N1C	typical	0	low-level
C03	1	C03_1	N2C	typical	1	low-level
C04	1	C04_1	N2C	typical	0	low-level
C07	1	C07_1	N2C	typical	1	low-level
C09	1	C09_1	N2C	typical	3	low-level
D03	1	D03_1	N2C	typical	0	low-level
D11	1	D11_1	N2C	typical	2	V3
E03	1	E03_1	N1C	typical	0	low-level
E11	1	E11_1	N2C	typical	0	low-level
F01	1	F01_1	N1C	typical	0	low-level
F03	1	F03_1	N2C	typical	0	low-level
F05	1	F05_1	N2C	typical	0	low-level
F08	1	F08_1	N2C	typical	0	low-level
F11	1	F11_1	N2C	typical	0	trimer
G05	1	G05_1	N2C	typical	0	low-level
G07	1	G07_1	N2C	typical	0	low-level
G10	1	G10_1	N2C	typical	0	low-level
G11	1	G11_1	N2C	typical	0	low-level
G12	1	G12_1	N2C	typical	0	V3
H02	1	H02_1	N2C	typical	0	low-level
H03	1	H03_1	N1C	typical	0	low-level
H06	1	H06_1	N2C	typical	0	low-level
H08	1	H08_1	N2C	typical	0	low-level
A01	2	A01_2	N2C	typical	0	low-level
A07	2	A07_2	N2C	typical	0	low-level
A09	2	A09_2	N2C	typical	1	low-level
B05	2	B05_2	N2C	typical	0	trimer
B08	2	B08_2	N2C	typical	0	low-level
B12	2	B12_2	N2C	typical	0	low-level
C02	2	C02_2	N1C	typical	0	low-level
C05	2	C05_2	N2C	typical	0	low-level
C12	2	C12_2	N2C	typical	0	low-level
D05	2	D05_2	N2C	typical	0	low-level
D09	2	D09_2	N2C	typical	0	low-level
D12	2	D12_2	N2C	typical	0	low-level
E01	2	E01_2	N2C	typical	0	V3
E04	2	E04_2	N2C	typical	0	low-level
E06	2	E06_2	N2C	typical	0	low-level
E09	2	E09_2	N2C	typical	0	low-level
F02	2	F02_2	N2C	typical	0	low-level
F07	2	F07_2	N2C	typical	0	low-level
F08	2	F08_2	N2C	typical	0	low-level
F12	2	F12_2	N2C	typical	0	low-level
H01	2	H01_2	N2C	typical	0	low-level
H03	2	H03_2	N2C	typical	0	low-level
H06	2	H06_2	N1C	typical	0	low-level
H10	2	H10_2	N2C	typical	3	low-level
H11	2	H11_2	N2C	typical	0	low-level

## Sheet: DANA 7
Coordinate	Suffix	Clone	Type	Sequence	Neut score	Binding
A01	1	A01_1	N3C	framework mutation	0	low-level
A05	1	A05_1	N3C	framework mutation	0	low-level
A06	1	A06_1	N2C	framework mutation	0	low-level
A10	1	A10_1	N3C	framework mutation	0	low-level
B01	1	B01_1	N3C	framework mutation	0	low-level
B04	1	B04_1	N1C	framework mutation	3	low-level
B08	1	B08_1	N2C	framework mutation	0	low-level
B09	1	B09_1	N2C	framework mutation	0	low-level
B12	1	B12_1	N2C	framework mutation	2	low-level
C03	1	C03_1	N3C	framework mutation	3	low-level
C06	1	C06_1	N3C	framework mutation	0	low-level
D03	1	D03_1	N2C	framework mutation	0	low-level
D05	1	D05_1	N3C	framework mutation	0	low-level
D07	1	D07_1	N3C	framework mutation	0	low-level
D08	1	D08_1	N2C	framework mutation	0	low-level
D10	1	D10_1	N3C	framework mutation	8	low-level
E02	1	E02_1	N3C	framework mutation	0	low-level
E06	1	E06_1	N3C	framework mutation	0	low-level
E07	1	E07_1	N2C	framework mutation	0	low-level
E08	1	E08_1	N2C	framework mutation	0	low-level
E09	1	E09_1	N3C	framework mutation	0	low-level
E10	1	E10_1	N3C	framework mutation	0	low-level
E12	1	E12_1	N3C	framework mutation	0	low-level
F01	1	F01_1	N2C	framework mutation	0	low-level
F03	1	F03_1	N3C	framework mutation	0	low-level
F06	1	F06_1	N3C	framework mutation	0	low-level
F07	1	F07_1	N1C	framework mutation	0	low-level
F08	1	F08_1	N3C	framework mutation	1	low-level
G01	1	G01_1	N3C	framework mutation	0	trimer
G07	1	G07_1	N3C	framework mutation	0	low-level
G09	1	G09_1	N2C	framework mutation	0	low-level
G10	1	G10_1	N2C	framework mutation	0	low-level
G11	1	G11_1	N2C	framework mutation	0	low-level
G12	1	G12_1	N2C	framework mutation	0	low-level
H08	1	H08_1	N3C	framework mutation	0	low-level
A07	2	A07_2	N2C	framework mutation	0	low-level
A08	2	A08_2	N3C	framework mutation	0	low-level
A11	2	A11_2	N3C	framework mutation	0	low-level
B01	2	B01_2	N1C	framework mutation	1	low-level
B02	2	B02_2	N3C	framework mutation	0	trimer
B03	2	B03_2	N3C	framework mutation	0	low-level
B04	2	B04_2	N3C	framework mutation	0	V3
B05	2	B05_2	N2C	framework mutation	0	trimer
B06	2	B06_2	N2C	framework mutation	0	low-level
B07	2	B07_2	N3C	framework mutation	0	low-level
B10	2	B10_2	N1C	framework mutation	0	low-level
C02	2	C02_2	N3C	framework mutation	0	low-level
C04	2	C04_2	N2C	framework mutation	0	low-level
C06	2	C06_2	N2C	framework mutation	0	low-level
C08	2	C08_2	N3C	framework mutation	3	V3
D01	2	D01_2	N2C	framework mutation	3	low-level
D02	2	D02_2	N2C	framework mutation	0	low-level
D03	2	D03_2	N3C	framework mutation	0	low-level
D06	2	D06_2	N2C	framework mutation	2	low-level
D07	2	D07_2	N1C	framework mutation	0	low-level
D09	2	D09_2	N3C	framework mutation	0	low-level
E01	2	E01_2	N3C	framework mutation	0	low-level
E04	2	E04_2	N3C	framework mutation	3	low-level
E11	2	E11_2	N2C	framework mutation	3	low-level
F02	2	F02_2	N3C	framework mutation	0	low-level
F03	2	F03_2	N2C	framework mutation	0	low-level
F04	2	F04_2	N3C	framework mutation	2	low-level
F06	2	F06_2	N2C	framework mutation	1	low-level
F08	2	F08_2	N3C	framework mutation	0	low-level
F09	2	F09_2	N2C	framework mutation	0	low-level
F11	2	F11_2	N2C	framework mutation	1	low-level
F12	2	F12_2	N2C	framework mutation	0	low-level
G02	2	G02_2	N2C	framework mutation	0	low-level
G03	2	G03_2	N3C	framework mutation	0	low-level
G04	2	G04_2	N2C	framework mutation	0	low-level
G07	2	G07_2	N3C	framework mutation	0	low-level
G08	2	G08_2	N2C	framework mutation	0	low-level
G10	2	G10_2	N2C	framework mutation	0	low-level
G11	2	G11_2	N3C	framework mutation	0	low-level
G12	2	G12_2	N2C	framework mutation	0	low-level
H02	2	H02_2	N3C	framework mutation	1	low-level
H05	2	H05_2	N3C	framework mutation	0	low-level
H07	2	H07_2	N3C	framework mutation	0	low-level
H08	2	H08_2	N3C	framework mutation	0	low-level
A03	1	A03_1	not classifiable	ins/del	0	low-level
B02	1	B02_1	not classifiable	ins/del	0	low-level
B05	1	B05_1	not classifiable	ins/del	3	trimer
B10	1	B10_1	not classifiable	ins/del	0	low-level
C01	1	C01_1	not classifiable	ins/del	0	low-level
C04	1	C04_1	not classifiable	ins/del	0	low-level
C08	1	C08_1	not classifiable	ins/del	0	low-level
E01	1	E01_1	not classifiable	ins/del	0	low-level
F05	1	F05_1	not classifiable	ins/del	0	V3
F09	1	F09_1	not classifiable	ins/del	0	low-level
G03	1	G03_1	not classifiable	ins/del	0	low-level
G06	1	G06_1	not classifiable	ins/del	0	low-level
H04	1	H04_1	not classifiable	ins/del	1	low-level
H10	1	H10_1	not classifiable	ins/del	0	low-level
A01	2	A01_2	not classifiable	ins/del	0	low-level
A09	2	A09_2	not classifiable	ins/del	0	low-level
A12	2	A12_2	not classifiable	ins/del	0	V3
C11	2	C11_2	not classifiable	ins/del	0	low-level
D05	2	D05_2	not classifiable	ins/del	1	low-level
D08	2	D08_2	not classifiable	ins/del	0	low-level
E08	2	E08_2	not classifiable	ins/del	0	low-level
G05	2	G05_2	not classifiable	ins/del	0	low-level
G06	2	G06_2	not classifiable	ins/del	0	low-level
H06	2	H06_2	not classifiable	ins/del	0	low-level
A07	1	A07_1	N2C	typical	0	low-level
A12	1	A12_1	N3C	typical	0	low-level
B11	1	B11_1	N3C	typical	0	low-level
C07	1	C07_1	N3C	typical	0	low-level
C10	1	C10_1	N3C	typical	0	low-level
D06	1	D06_1	N3C	typical	0	low-level
D11	1	D11_1	N3C	typical	0	low-level
E11	1	E11_1	N3C	typical	0	V3
F02	1	F02_1	N3C	typical	0	low-level
H05	1	H05_1	N3C	typical	0	V3
B11	2	B11_2	N2C	typical	0	low-level
C12	2	C12_2	N2C	typical	0	low-level
D04	2	D04_2	N2C	typical	0	trimer
D10	2	D10_2	N2C	typical	0	low-level
D11	2	D11_2	N3C	typical	0	low-level
E02	2	E02_2	N3C	typical	0	V3
E07	2	E07_2	N3C	typical	0	low-level
F05	2	F05_2	N3C	typical	0	low-level
F07	2	F07_2	N3C	typical	0	low-level

[truncated: 2 more sheets: DANA 8, DANA 9]
