# Supplementary material for: Assessing immunogenicity barriers of the HIV-1 envelope trimer
Source: NPJ Vaccines. 2023 Sep 30;8:148. doi: 10.1038/s41541-023-00746-3 (PMC10542815; doi:10.1038/s41541-023-00746-3)
Supplement: Supplementary file 8 — Supplementary dataset for Supplementary Figure 4 [file 41541_2023_746_MOESM8_ESM.xlsx]

## Sheet: Suppl_Fig 4
		Inhibition (%)
	Clone	BG505_N332	C1080.c3	CAP45	JRFL	WITO	Neut. score
	1.1 A1	32.7072	11.2954	37.3171	39.2864	22.9633	0
	1.1 A2	-19.7829	11.8491	3.51046	25.4248	-4.67563	0
	1.1 A3	-7.85953	-6.40603	44.4585	20.2637	-7.25512	0
	1.1 A4	-2.27089	19.1684	44.5747	27.6544	5.89601	0
	1.1 A5	-0.16565	9.23615	47.9599	21.0248	3.72631	0
	1.1 A6	-23.5926	-6.1803	26.3257	12.1663	10.6745	0
	1.1 A7	25.9685	6.9772	13.0012	19.9298	-3.99265	0
	1.1 A8	10.5079	11.1443	29.6367	-11.2044	10.0147	0
	1.1 A9	11.0655	2.77433	50.4027	-13.7979	5.26791	1
	1.1 A10	-4.96225	10.5987	42.6869	-47.4713	8.08157	0
	1.1 A11	-7.32728	-8.1648	-8.53936	-25.3791	-24.3054	0
	1.1 A12	15.1508	-12.9149	26.2354	-31.2126	17.5263	0
	1.1 B1	17.2149	12.8755	66.8284	44.1948	27.9906	1
	1.1 B2	-12.1587	-0.837399	14.9084	5.1301	12.1075	0
	1.1 B3	-17.4068	9.65027	45.8784	3.66048	-8.57597	0
	1.1 B4	-22.5677	-0.189431	24.4863	-6.99498	3.00796	0
	1.1 B5	-29.8608	3.33461	30.0691	-18.0642	1.23341	0
	1.1 B6	-51.5675	-5.70934	-26.6108	-30.2064	-1.28754	0
	1.1 B7	11.197	-16.6176	-7.36471	-19.0508	1.38709	0
	1.1 B8	23.6478	4.52336	74.7928	16.555	16.2201	2
	1.1 B9	-0.842052	13.1727	39.9471	-16.4454	-21.3332	0
	1.1 B10	31.516	-6.55544	80.3627	-12.7036	-3.31576	2
	1.1 B11	-17.2072	-8.14531	15.5925	-37.9487	-6.85387	0
	1.1 B12	8.99509	8.61579	-4.14734	-22.1274	23.167	0
	1.1 C1	10.2275	12.8528	3.72344	30.2225	19.1752	0
	1.1 C2	2.11543	5.74297	49.412	-1.71134	-5.67328	0
	1.1 C3	-34.0349	14.4296	-7.34857	-9.93303	-13.9618	0
	1.1 C4	3.49675	-11.9438	51.4999	4.36007	-4.42561	1
	1.1 C5	-54.1036	-7.55418	-10.5304	-31.3268	-10.9798	0
	1.1 C6	7.88624	3.81693	16.5026	-7.9402	10.8038	0
	1.1 C7	20.3926	26.5689	44.7425	48.0887	28.8431	0
	1.1 C8	4.95093	-4.23477	-14.4287	12.1455	-4.65612	0
	1.1 C9	-39.1705	-23.0275	-14.6482	21.5119	-9.40897	0
	1.1 C10	-19.4693	-13.1504	-26.0752	1.67298	-15.7705	0
	1.1 C11	-21.6521	-6.5668	25.5899	5.47871	-2.95719	0
	1.1 C12	-51.7386	-22.4704	-30.8802	-10.7759	-31.1743	0
	1.1 D1	-13.4212	-18.5047	30.2046	21.5889	22.6462	0
	1.1 D2	-6.08853	13.2506	44.2165	-0.134599	-22.1601	0
	1.1 D3	-34.6448	9.47975	19.2843	-18.4489	3.60557	0
	1.1 D4	-30.2822	-10.0291	8.77378	-40.4174	-5.51351	0
	1.1 D5	-17.0931	-4.27049	33.9577	-35.8984	-7.47831	0
	1.1 D6	-14.1262	-11.304	22.6307	-24.3747	1.93469	0
	1.1 D7	1.61327	18.4246	80.6822	38.1613	-0.577719	2
	1.1 D8	-1.1953	-2.90635	23.0922	11.3595	-1.73514	0
	1.1 D9	-36.9163	-4.83564	35.9681	1.9115	10.0866	0
	1.1 D10	-30.7242	-5.90584	35.8391	1.6641	-16.8889	0
	1.1 D11	-33.4139	-11.1757	-1.96262	-3.07679	3.73119	0
	1.1 D12	-17.8788	4.25865	-6.74189	3.44208	1.11389	0
	1.1 E1	21.2115	6.04341	-8.78784	19.8127	3.2653	0
	1.1 E2	-14.98	16.4629	-15.5679	-17.8304	-5.4757	0
	1.1 E3	65.1429	28.5047	63.7305	35.8713	-5.33179	4
	1.1 E4	-0.287624	12.221	28.775	-25.3933	4.71176	0
	1.1 E5	-17.2706	10.131	3.68472	-44.6984	-11.2152	0
	1.1 E6	2.95182	-12.3774	6.7246	-28.5758	-5.47204	0
	1.1 E7	-8.68484	5.43929	-13.764	17.1096	12.2624	0
	1.1 E8	6.60471	-0.762696	26.7226	12.332	0.496764	0
	1.1 E9	-5.64657	7.00156	25.7352	1.64634	1.72492	0
	1.1 E10	-39.2497	4.2213	-1.85936	-3.63315	-27.9496	0
	1.1 E11	-1.08758	-3.00704	-11.0435	-27.5229	-11.3067	0
	1.1 E12	-3.25144	-8.1583	40.7022	-10.999	-1.89369	0
	1.1 F1	-11.7358	2.46253	-42.8881	9.60701	-18.8244	0
	1.1 F2	10.4857	20.8704	36.9201	2.86382	15.1651	0
	1.1 F3	-12.1746	24.8588	55.7048	-9.26422	-11.5994	1
	1.1 F4	-24.4876	22.4602	30.0949	-40.5405	-13.0081	0
	1.1 F5	-17.5414	4.71986	7.97024	-45.0618	3.78241	0
	1.1 F6	0.152751	-25.5057	33.2252	-29.3221	-14.668	0
	1.1 F7	18.4853	5.30287	48.8989	40.1156	28.4589	0
	1.1 F8	-11.2558	0.0801498	12.472	-3.61539	-5.65621	0
	1.1 F9	-5.99348	8.05877	51.3935	-10.7202	-3.84385	1
	1.1 F10	-12.569	-18.4949	44.4101	-15.2279	4.66664	0
	1.1 F11	10.6821	7.95808	54.698	-25.9047	24.1793	1
	1.1 F12	-30.8636	-30.2607	-15.1484	-52.1601	-9.3114	0
	1.1 G1	22.5532	-8.03488	31.7762	13.2695	2.28106	0
	1.1 G2	-8.33317	-12.0347	-17.5912	-27.1476	-16.2571	0
	1.1 G3	1.32655	13.2409	11.9169	-13.2298	-16.6901	0
	1.1 G4	-7.07224	6.42504	2.19382	-58.4854	-17.8243	0
	1.1 G5	-21.9151	10.3518	34.2384	-37.6154	-7.06121	0
	1.1 G6	8.32027	1.43942	9.14489	-29.4121	-19.8306	0
	1.1 G7	31.1627	10.3096	49.1055	32.2141	4.06658	0
	1.1 G8	13.4638	-4.13895	48.9506	17.1404	-14.6411	0
	1.1 G9	23.0364	19.5387	36.1747	32.1763	15.4249	0
	1.1 G10	-14.5238	5.35322	33.1993	-48.136	-18.8147	0
	1.1 G11	-18.5869	-3.26525	27.4229	-40.8127	1.36391	0
	1.1 G12	-15.7229	-12.1923	-34.0137	-37.5231	9.4451	0
	1.1 H1	16.0062	-1.92059	1.08049	-4.83643	-17.3304	0
	1.1 H2	-11.0451	6.16521	14.889	-35.5782	-20.466	0
	1.1 H3	-7.60291	16.497	52.5778	-22.2919	-1.10215	1
	1.1 H4	27.6873	4.95047	0.247907	-57.7562	-15.1009	0
	1.1 H5	-14.0881	-20.6142	29.0364	-49.8275	-15.3497	0
	1.1 H6	7.43636	-18.3488	33.1187	-29.3896	0.73459	0
	1.1H7	-5.30599	-9.56467	9.11262	8.77307	2.58231	0
	1.1H8	-0.472961	0.93274	21.753	-7.4744	-5.94891	0
	1.1H9	23.1394	14.6846	68.5969	-11.3003	6.67169	1
	1.1H10	29.9303	19.2659	81.7471	21.361	41.6296	2
	1.1H11	-24.6999	-16.0801	-0.0747985	-51.8038	-21.6478	0
	1.2 A1	19.3518	-4.58067	24.6444	20.1506	14.1504	0
	1.2 A2	-15.6184	-12.0656	-12.0698	-16.2767	-15.8571	0
	1.2 A3	-2.47366	9.45701	10.8714	-5.29157	-3.92191	0
	1.2 A4	36.0591	13.6225	28.8493	-15.8594	-0.105727	0
	1.2 A5	6.05504	-12.0526	21.2496	5.39881	17.7117	0
	1.2 A6	-7.47935	-24.442	-5.58015	-17.1947	-19.3379	0
	1.2 A7	4.0781	6.68163	23.2052	24.5666	12.9978	0
	1.2 A8	12.2108	4.55422	20.3879	10.612	15.9347	0
	1.2 A9	11.7736	26.2116	45.3395	-26.3261	10.6147	0
	1.2 A10	-16.336	-6.79091	21.7853	-30.439	12.8454	0
	1.2 A11	-22.4679	-19.3329	-10.424	-33.451	9.19508	0
	1.2 A12	2.49719	-14.0144	8.34781	-15.6132	11.3489	0
	1.2 B1	13.5398	-9.11158	53.2587	14.0034	10.9099	1
	1.2 B2	4.56125	1.12112	-11.3501	-17.3794	-12.4446	0
	1.2 B3	7.69139	14.1048	57.7862	-7.46552	3.65313	1
	1.2 B4	95.76	90.1364	80.9016	51.7725	28.898	36
	1.2 B5	-6.36891	12.3477	43.584	-36.179	-6.20747	0
	1.2 B6	3.54744	-4.89086	31.0308	-23.6479	-3.93045	0
	1.2 B7	-3.24035	35.5284	-22.3382	-2.06647	23.1999	0
	1.2 B8	0.65332	21.4923	28.2039	-8.5587	12.7966	0
	1.2 B9	9.84258	9.21342	19.7619	-9.02332	15.5371	0
	1.2 B10	-5.03353	5.95896	-1.1849	-35.4569	-4.4	0
	1.2 B11	9.91386	-0.567819	36.5071	-26.8055	8.08766	0
	1.2 B12	-10.9089	-32.9841	-52.6241	-34.3152	-13.2252	0
	1.2 C1	29.8131	-5.74994	38.6692	18.7112	22.5328	0
	1.2 C2	6.78213	-1.59093	45.9139	-0.850763	9.08043	0
	1.2 C3	4.76401	-2.13009	8.58984	-18.5288	-15.1339	0
	1.2 C4	17.047	-2.73583	35.4583	-13.8642	-3.47309	0
	1.2 C5	2.43224	5.89562	26.5355	-9.79216	-13.8325	0
	1.2 C6	16.7476	-4.51572	30.2595	-22.853	-8.7516	0
	1.2 C7	13.7252	6.25128	-1.43339	12.983	17.9275	0
	1.2 C8	0.208194	-4.34845	-10.6595	-15.4948	10.2659	0
	1.2 C9	0.973305	-17.0707	28.4814	-15.18	-4.78784	0
	1.2 C10	-8.7387	-7.14169	-13.1928	-33.4138	-9.4236	0
	1.2 C11	8.16662	-6.34757	18.6776	-28.7504	13.5772	0
	1.2 C12	5.10459	-23.4237	-31.2739	-33.119	-2.93402	0
	1.2 D1	32.11	15.914	27.0583	15.5263	10.5806	0
	1.2 D2	21.5347	12.8885	25.4221	-5.53957	-2.42544	0
	1.2 D3	-17.2389	0.603072	11.6717	-10.7048	-24.2285	0
	1.2 D4	12.6892	16.2826	11.5749	-13.2487	-5.11104	0
	1.2 D5	-0.314553	-3.69723	-8.5684	-17.6901	-12.3043	0
	1.2 D6	-4.00229	-34.3775	-17.4622	-0.531153	10.2732	0
	1.2 D7	4.81945	14.5579	-13.3315	8.05276	10.1013	0
	1.2 D8	15.6657	5.55621	16.2702	-2.99334	6.1131	0
	1.2 D9	-1.95566	-6.90297	2.03247	-32.2282	8.17914	0
	1.2 D10	6.44947	-4.09673	45.4815	-27.9543	5.40329	0
	1.2 D11	-4.23515	-12.064	26.1095	-20.1902	-2.48764	0
	1.2 D12	5.71763	-11.1594	34.1513	-29.9773	-0.816764	0
	1.2 E1	-0.233765	4.67277	24.0894	24.5997	-7.74541	0
	1.2 E2	-20.9298	4.74747	19.7199	21.0769	-7.09779	0
	1.2 E3	-16.0128	8.69699	13.9306	1.49305	-14.835	0
	1.2 E4	-40.4077	-16.5965	-15.5001	3.78181	-4.35	0
	1.2 E5	-20.8743	-14.9563	-15.6292	1.3001	-16.4718	0
	1.2 E6	-22.6469	-22.7498	-75.9815	-16.6875	-11.1494	0
	1.2 E7	19.0588	11.3051	13.3239	12.3409	29.6407	0
	1.2 E8	15.3948	8.96982	34.5547	-5.46558	15.5725	0
	1.2 E9	3.07855	-2.51984	-7.45829	-29.6702	-11.3372	0
	1.2 E10	20.0441	10.9446	78.0102	3.07038	43.3114	2
	1.2 E11	0.0656262	-1.27587	30.1143	-29.0807	6.80829	0
	1.2 E12	14.6455	-17.1665	16.509	-28.9451	18.4861	0
	1.2 F1	3.58704	13.4861	-5.77377	24.5595	-15.8705	0
	1.2 F2	5.30102	15.5957	22.7534	-7.78572	-21.3783	0
	1.2 F3	-15.6073	-13.8065	13.4336	-6.13322	7.55713	0
	1.2 F4	-9.95527	-9.7969	22.0176	0.343633	-4.2817	0
	1.2 F5	12.6765	-4.63264	19.6328	-12.3609	3.49824	0
	1.2 F6	-17.0329	-7.65	9.94842	-4.89502	-0.459416	0
	1.2 F7	23.1821	11.7923	-27.4112	12.0562	8.67918	0
	1.2 F8	11.9035	11.9352	15.1278	8.59846	2.89209	0
	1.2 F9	14.8879	3.66428	-0.407185	-3.57278	-4.72564	0
	1.2 F10	9.45448	12.2909	24.6735	9.64608	26.2344	0
	1.2 F11	-9.30897	-13.8146	-9.16218	-36.9981	-5.89159	0
	1.2 F12	12.1332	4.47951	7.96379	-10.7208	6.46801	0
	1.2 G1	7.43002	6.83266	-17.5912	-8.29946	-17.1816	0
	1.2 G2	-18.3794	-7.45512	-1.18168	-6.49485	7.12539	0
	1.2 G3	-27.7873	-6.8575	-31.1481	-10.3811	17.0531	0
	1.2 G4	-12.3773	-10.7144	-36.9568	-21.8391	3.14455	0
	1.2 G5	9.76179	-10.7307	4.88841	-16.156	-2.40471	0
	1.2 G6	-13.6351	-5.28223	-27.8533	-17.6925	0.346752	0
	1.2 G7	-4.40148	30.3901	-3.65683	46.8967	-3.06574	0
	1.2 G8	9.31983	6.94147	-21.0829	47.3814	-9.87242	0
	1.2 G9	-27.0459	1.85516	-18.5174	39.1834	15.5505	0
	1.2 G10	2.36571	-2.07162	14.8858	27.7248	-24.3042	0
	1.2 G11	-20.4657	4.55422	41.4767	39.2882	-19.522	0
	1.2 G12	-12.8668	20.7128	-58.8975	30.8913	-7.42953	0
	1.2 H1	-0.111791	-6.39791	5.20466	17.2783	16.3555	0
	1.2 H2	-9.84914	3.14947	-4.46036	-8.22666	1.86152	0
	1.2 H3	4.08919	-2.22265	19.8716	-17.7416	4.80689	0
	1.2 H4	5.21706	0.770342	22.947	-25.662	-11.9092	0
	1.2 H5	-25.1419	-2.20317	-25.9041	-30.7651	0.567502	0
	1.2 H6	-13.9931	-36.4822	-61.0919	-32.3963	-8.2296	0
	1.2 H7	10.6932	13.8483	22.1273	38.8218	-12.6288	0
	1.2 H8	7.99395	-0.4379	53.9267	34.4141	8.3633	1
	1.2 H9	-15.7926	13.4553	-20.9796	30.4865	-19.6806	0
	1.2 H10	-17.768	0.963595	-3.4987	14.4154	-22.5601	0
	1.2 H11	-10.3529	13.0444	-17.2492	1.91387	-11.7067	0
	Control bnD.3	54.9968	24.1508	91.6316	46.0574	65.8536	15
