# Supplementary material for: Assessing immunogenicity barriers of the HIV-1 envelope trimer
Source: NPJ Vaccines. 2023 Sep 30;8:148. doi: 10.1038/s41541-023-00746-3 (PMC10542815; doi:10.1038/s41541-023-00746-3)
Supplement: Supplementary file 9 — Supplementary dataset for Supplementary Figure 5b [file 41541_2023_746_MOESM9_ESM.xlsx]

## Sheet: Suppl_Fig. S5b
v_identity	AMC011 SOSIP.v4	ConM SOSIP.v7	DU422 SOSIP.v4	V3_JRFL	V3_BG505
0.93537	trimer_negative	trimer_negative	trimer_negative	V3_positive	V3_positive
0.95608	trimer_negative	trimer_negative	trimer_negative	V3_negative	V3_positive
0.99324	trimer_positive	trimer_negative	trimer_negative	V3_negative	V3_positive
0.97049	trimer_negative	trimer_negative	trimer_negative	V3_negative	V3_positive
0.9527	trimer_negative	trimer_negative	trimer_negative	V3_positive	V3_negative
0.92568	trimer_negative	trimer_negative	trimer_negative	V3_negative	V3_positive
0.9726	trimer_negative	trimer_negative	trimer_negative	V3_negative	V3_positive
0.92881	trimer_positive	trimer_negative	trimer_negative	V3_negative	V3_positive
0.8961	trimer_positive	trimer_negative	trimer_negative	V3_negative	V3_positive
0.9527	trimer_negative	trimer_negative	trimer_negative	V3_negative	V3_positive
0.99324	trimer_negative	trimer_negative	trimer_negative	V3_positive	V3_positive
0.91837	trimer_negative	trimer_negative	trimer_negative	V3_positive	V3_negative
0.88851	trimer_negative	trimer_negative	trimer_negative	V3_negative	V3_positive
0.91554	trimer_negative	trimer_negative	trimer_negative	V3_negative	V3_positive
0.7446	trimer_negative	trimer_negative	trimer_negative	V3_negative	V3_positive
0.9069	trimer_negative	trimer_negative	trimer_negative	V3_negative	V3_positive
0.9069	trimer_negative	trimer_negative	trimer_negative	V3_negative	V3_positive
0.9069	trimer_negative	trimer_negative	trimer_negative	V3_negative	V3_positive
0.92542	trimer_negative	trimer_negative	trimer_negative	V3_negative	V3_positive
0.89726	trimer_negative	trimer_negative	trimer_negative	V3_positive	V3_negative
0.9094	trimer_negative	trimer_negative	trimer_negative	V3_positive	V3_negative
0.86824	trimer_negative	trimer_negative	trimer_negative	V3_negative	V3_positive
1	trimer_negative	trimer_negative	trimer_negative	V3_positive	V3_negative
0.92857	trimer_negative	trimer_negative	trimer_negative	V3_positive	V3_positive
0.86441	trimer_negative	trimer_negative	trimer_negative	V3_positive	V3_negative
0.91096	trimer_negative	trimer_negative	trimer_negative	V3_positive	V3_negative
0.90878	trimer_negative	trimer_negative	trimer_negative	V3_positive	V3_negative
0.8277	trimer_positive	trimer_negative	trimer_negative	V3_positive	V3_negative
0.96284	trimer_negative	trimer_negative	trimer_negative	V3_positive	V3_negative
0.92542	trimer_negative	trimer_negative	trimer_negative	V3_negative	V3_positive
0.98986	trimer_negative	trimer_negative	trimer_negative	V3_positive	V3_negative
0.90102	trimer_negative	trimer_negative	trimer_negative	V3_positive	V3_negative
0.80612	trimer_negative	trimer_negative	trimer_negative	V3_negative	V3_positive
0.91083	trimer_negative	trimer_negative	trimer_negative	V3_positive	V3_negative
0.93878	trimer_negative	trimer_negative	trimer_negative	V3_positive	V3_negative
0.8557	trimer_negative	trimer_negative	trimer_negative	V3_positive	V3_positive
0.97279	trimer_negative	trimer_negative	trimer_negative	V3_positive	V3_negative
0.97993	trimer_negative	trimer_negative	trimer_negative	V3_positive	V3_negative
0.99324	trimer_negative	trimer_negative	trimer_negative	V3_negative	V3_positive
0.96271	trimer_negative	trimer_negative	trimer_negative	V3_negative	V3_positive
0.99661	trimer_negative	trimer_negative	trimer_negative	V3_negative	V3_positive
0.97635	trimer_negative	trimer_negative	trimer_negative	V3_positive	V3_positive
0.94631	trimer_negative	trimer_negative	trimer_negative	V3_positive	V3_positive
0.85666	trimer_negative	trimer_negative	trimer_negative	V3_negative	V3_positive
0.9589	trimer_negative	trimer_negative	trimer_negative	V3_positive	V3_negative
0.76923	trimer_positive	trimer_positive	trimer_positive	V3_positive	V3_negative
0.96959	trimer_negative	trimer_negative	trimer_negative	V3_positive	V3_negative
0.99322	trimer_negative	trimer_negative	trimer_negative	V3_positive	V3_negative
0.99662	trimer_negative	trimer_negative	trimer_negative	V3_positive	V3_positive
0.82414	trimer_negative	trimer_negative	trimer_negative	V3_positive	V3_positive
0.96949	trimer_negative	trimer_negative	trimer_negative	V3_negative	V3_positive
0.96949	trimer_negative	trimer_negative	trimer_negative	V3_negative	V3_positive
0.87162	trimer_negative	trimer_negative	trimer_negative	V3_positive	V3_negative
0.80405	trimer_negative	trimer_negative	trimer_negative	V3_positive	V3_positive
0.94576	trimer_negative	trimer_negative	trimer_negative	V3_positive	V3_negative
0.9396	trimer_positive	trimer_positive	trimer_negative	V3_positive	V3_positive
0.9322	trimer_negative	trimer_negative	trimer_negative	V3_negative	V3_positive
0.91034	trimer_negative	trimer_negative	trimer_negative	V3_positive	V3_positive
0.89527	trimer_negative	trimer_negative	trimer_negative	V3_positive	V3_negative
0.91892	trimer_negative	trimer_negative	trimer_negative	V3_positive	V3_negative
0.94502	trimer_negative	trimer_negative	trimer_negative	V3_negative	V3_positive
0.9798	trimer_negative	trimer_negative	trimer_negative	V3_negative	V3_positive
0.97288	trimer_negative	trimer_negative	trimer_negative	V3_positive	V3_negative
0.93197	trimer_negative	trimer_negative	trimer_negative	V3_negative	V3_positive
1	trimer_negative	trimer_negative	trimer_negative	V3_positive	V3_negative
0.97324	trimer_negative	trimer_negative	trimer_negative	V3_negative	V3_positive
0.8245	trimer_negative	trimer_negative	trimer_negative	V3_negative	V3_positive
0.99313	trimer_negative	trimer_negative	trimer_negative	V3_negative	V3_positive
0.98299	trimer_negative	trimer_negative	trimer_negative	V3_negative	V3_positive
0.9931	trimer_negative	trimer_negative	trimer_negative	V3_positive	V3_positive
0.96622	trimer_negative	trimer_negative	trimer_negative	V3_positive	V3_negative
0.89273	trimer_negative	trimer_negative	trimer_negative	V3_positive	V3_positive
0.96599	trimer_negative	trimer_negative	trimer_negative	V3_negative	V3_positive
0.94932	trimer_negative	trimer_negative	trimer_negative	V3_positive	V3_positive
0.93857	trimer_negative	trimer_negative	trimer_negative	V3_positive	V3_negative
0.93355	trimer_negative	trimer_positive	trimer_negative	V3_negative	V3_positive
0.91864	trimer_negative	trimer_negative	trimer_negative	V3_negative	V3_positive
0.9215	trimer_negative	trimer_negative	trimer_negative	V3_negative	V3_positive
0.89562	trimer_positive	trimer_negative	trimer_negative	V3_positive	V3_positive
0.9215	trimer_negative	trimer_negative	trimer_negative	V3_positive	V3_negative
0.88136	trimer_positive	trimer_negative	trimer_negative	V3_positive	V3_positive
0.96959	trimer_positive	trimer_negative	trimer_negative	V3_positive	V3_positive
0.95932	trimer_negative	trimer_negative	trimer_negative	V3_negative	V3_positive
0.87838	trimer_negative	trimer_negative	trimer_negative	V3_positive	V3_negative
0.97966	trimer_negative	trimer_negative	trimer_negative	V3_negative	V3_positive
0.94257	trimer_negative	trimer_negative	trimer_negative	V3_positive	V3_negative
0.94257	trimer_negative	trimer_negative	trimer_negative	V3_negative	V3_positive
0.95608	trimer_negative	trimer_negative	trimer_negative	V3_positive	V3_positive
0.94966	trimer_negative	trimer_negative	trimer_negative	V3_negative	V3_positive
0.82392	trimer_negative	trimer_negative	trimer_negative	V3_negative	V3_positive
0.95563	trimer_negative	trimer_negative	trimer_negative	V3_negative	V3_positive
0.81915	trimer_negative	trimer_negative	trimer_negative	V3_negative	V3_positive
0.77966	trimer_negative	trimer_negative	trimer_negative	V3_negative	V3_positive
0.97635	trimer_negative	trimer_negative	trimer_negative	V3_negative	V3_positive
0.92808	trimer_negative	trimer_negative	trimer_negative	V3_positive	V3_positive
0.92203	trimer_negative	trimer_negative	trimer_negative	V3_negative	V3_positive
0.93919	trimer_negative	trimer_negative	trimer_negative	V3_negative	V3_positive
0.90878	trimer_negative	trimer_negative	trimer_negative	V3_negative	V3_positive
0.93151	trimer_negative	trimer_negative	trimer_negative	V3_negative	V3_positive
0.87847	trimer_negative	trimer_negative	trimer_negative	V3_negative	V3_positive
0.89606	trimer_negative	trimer_negative	trimer_negative	V3_negative	V3_positive
0.88889	trimer_negative	trimer_negative	trimer_negative	V3_negative	V3_positive
0.87847	trimer_negative	trimer_negative	trimer_negative	V3_negative	V3_positive
0.85069	trimer_negative	trimer_negative	trimer_negative	V3_negative	V3_positive
0.96271	trimer_negative	trimer_negative	trimer_negative	V3_positive	V3_positive
0.89865	trimer_negative	trimer_negative	trimer_negative	V3_positive	V3_positive
0.94915	trimer_negative	trimer_negative	trimer_negative	V3_positive	V3_positive
0.90878	trimer_negative	trimer_negative	trimer_negative	V3_positive	V3_negative
0.98639	trimer_negative	trimer_negative	trimer_negative	V3_positive	V3_positive
0.87797	trimer_negative	trimer_negative	trimer_negative	V3_positive	V3_negative
0.97279	trimer_negative	trimer_negative	trimer_negative	V3_negative	V3_positive
0.87415	trimer_negative	trimer_negative	trimer_negative	V3_positive	V3_negative
0.98644	trimer_negative	trimer_negative	trimer_negative	V3_positive	V3_negative
0.93581	trimer_negative	trimer_negative	trimer_negative	V3_negative	V3_positive
0.85284	trimer_positive	trimer_negative	trimer_negative	V3_positive	V3_positive
0.92808	trimer_negative	trimer_negative	trimer_negative	V3_positive	V3_positive
0.91126	trimer_negative	trimer_negative	trimer_negative	V3_positive	V3_negative
0.92177	trimer_negative	trimer_negative	trimer_negative	V3_negative	V3_positive
1	trimer_negative	trimer_negative	trimer_negative	V3_positive	V3_negative
0.81293	trimer_negative	trimer_negative	trimer_negative	V3_negative	V3_positive
0.8557	trimer_negative	trimer_negative	trimer_negative	V3_negative	V3_positive
0.83673	trimer_negative	trimer_negative	trimer_negative	V3_positive	V3_positive
0.83389	trimer_negative	trimer_negative	trimer_negative	V3_positive	V3_negative
0.96259	trimer_negative	trimer_positive	trimer_negative	V3_negative	V3_positive
0.9589	trimer_negative	trimer_negative	trimer_negative	V3_positive	V3_negative
0.90136	trimer_negative	trimer_negative	trimer_negative	V3_positive	V3_negative
0.96575	trimer_negative	trimer_negative	trimer_negative	V3_positive	V3_positive
0.99329	trimer_negative	trimer_negative	trimer_negative	V3_negative	V3_positive
0.91065	trimer_negative	trimer_negative	trimer_negative	V3_negative	V3_positive
0.93878	trimer_negative	trimer_negative	trimer_negative	V3_positive	V3_positive
0.95918	trimer_negative	trimer_negative	trimer_negative	V3_positive	V3_negative
0.92491	trimer_negative	trimer_negative	trimer_negative	V3_negative	V3_positive
0.97959	trimer_negative	trimer_negative	trimer_negative	V3_positive	V3_positive
0.92857	trimer_negative	trimer_negative	trimer_negative	V3_positive	V3_negative
0.9727	trimer_negative	trimer_negative	trimer_negative	V3_positive	V3_negative
0.98333	trimer_negative	trimer_negative	trimer_negative	V3_positive	V3_negative
0.82534	trimer_negative	trimer_negative	trimer_negative	V3_positive	V3_positive
0.84932	trimer_negative	trimer_negative	trimer_negative	V3_positive	V3_positive
0.98973	trimer_negative	trimer_negative	trimer_negative	V3_negative	V3_positive
0.88356	trimer_negative	trimer_negative	trimer_negative	V3_positive	V3_positive
0.95946	trimer_negative	trimer_negative	trimer_negative	V3_positive	V3_negative
0.96959	trimer_negative	trimer_negative	trimer_negative	V3_positive	V3_positive
0.94932	trimer_negative	trimer_negative	trimer_negative	V3_positive	V3_negative
0.79381	trimer_positive	trimer_negative	trimer_negative	V3_positive	V3_positive
0.93645	trimer_negative	trimer_negative	trimer_negative	V3_positive	V3_positive
0.87671	trimer_negative	trimer_negative	trimer_negative	V3_negative	V3_positive
0.92857	trimer_negative	trimer_negative	trimer_negative	V3_positive	V3_positive
0.87671	trimer_negative	trimer_negative	trimer_negative	V3_positive	V3_positive
0.78405	trimer_negative	trimer_negative	trimer_negative	V3_negative	V3_positive
0.97279	trimer_negative	trimer_negative	trimer_negative	V3_positive	V3_negative
0.93311	trimer_negative	trimer_negative	trimer_negative	V3_positive	V3_positive
0.93898	trimer_negative	trimer_negative	trimer_negative	V3_negative	V3_positive
0.92434	trimer_negative	trimer_negative	trimer_negative	V3_positive	V3_negative
0.99317	trimer_negative	trimer_negative	trimer_negative	V3_positive	V3_positive
0.88926	trimer_negative	trimer_negative	trimer_negative	V3_negative	V3_positive
0.88926	trimer_negative	trimer_negative	trimer_negative	V3_negative	V3_positive
0.9698	trimer_negative	trimer_negative	trimer_negative	V3_positive	V3_negative
0.95608	trimer_negative	trimer_negative	trimer_negative	V3_positive	V3_negative
0.96622	trimer_negative	trimer_negative	trimer_negative	V3_positive	V3_negative
0.95608	trimer_negative	trimer_negative	trimer_negative	V3_positive	V3_negative
0.90847	trimer_negative	trimer_negative	trimer_negative	V3_positive	V3_negative
0.98299	trimer_negative	trimer_negative	trimer_negative	V3_positive	V3_negative
0.92881	trimer_negative	trimer_negative	trimer_negative	V3_positive	V3_negative
0.96284	trimer_negative	trimer_negative	trimer_negative	V3_negative	V3_positive
0.99317	trimer_negative	trimer_negative	trimer_negative	V3_positive	V3_positive
0.98658	trimer_negative	trimer_negative	trimer_negative	V3_positive	V3_negative
0.83446	trimer_negative	trimer_negative	trimer_negative	V3_positive	V3_positive
0.88814	trimer_positive	trimer_negative	trimer_negative	V3_positive	V3_positive
0.83904	trimer_negative	trimer_negative	trimer_negative	V3_positive	V3_negative
0.90722	trimer_negative	trimer_negative	trimer_negative	V3_positive	V3_negative
0.88475	trimer_negative	trimer_negative	trimer_negative	V3_positive	V3_positive
0.97569	trimer_negative	trimer_negative	trimer_negative	V3_positive	V3_negative
0.96622	trimer_negative	trimer_negative	trimer_negative	V3_positive	V3_negative
0.98305	trimer_negative	trimer_negative	trimer_negative	V3_positive	V3_negative
0.95973	trimer_negative	trimer_negative	trimer_negative	V3_positive	V3_negative
0.83448	trimer_negative	trimer_negative	trimer_negative	V3_positive	V3_positive
0.88591	trimer_negative	trimer_negative	trimer_negative	V3_positive	V3_negative
0.98635	trimer_positive	trimer_negative	trimer_negative	V3_positive	V3_positive
0.97288	trimer_negative	trimer_negative	trimer_negative	V3_negative	V3_positive
0.98997	trimer_negative	trimer_negative	trimer_negative	V3_negative	V3_positive
0.90345	trimer_negative	trimer_negative	trimer_negative	V3_positive	V3_positive
0.83729	trimer_negative	trimer_negative	trimer_negative	V3_negative	V3_positive
0.95946	trimer_negative	trimer_negative	trimer_negative	V3_negative	V3_positive
0.97297	trimer_negative	trimer_negative	trimer_negative	V3_positive	V3_positive
0.9736	trimer_negative	trimer_negative	trimer_negative	V3_positive	V3_positive
0.89492	trimer_negative	trimer_negative	trimer_negative	V3_positive	V3_negative
0.97297	trimer_negative	trimer_negative	trimer_negative	V3_positive	V3_positive
0.9702	trimer_negative	trimer_negative	trimer_negative	V3_positive	V3_negative
0.92617	trimer_negative	trimer_negative	trimer_negative	V3_positive	V3_positive
0.96284	trimer_negative	trimer_negative	trimer_negative	V3_positive	V3_positive
0.94576	trimer_negative	trimer_negative	trimer_negative	V3_positive	V3_positive
0.98288	trimer_negative	trimer_negative	trimer_negative	V3_negative	V3_positive
0.92617	trimer_negative	trimer_negative	trimer_negative	V3_negative	V3_positive
0.9223	trimer_negative	trimer_negative	trimer_negative	V3_positive	V3_negative
0.96622	trimer_negative	trimer_negative	trimer_negative	V3_positive	V3_negative
0.98355	trimer_negative	trimer_negative	trimer_negative	V3_negative	V3_positive
0.90136	trimer_negative	trimer_negative	trimer_negative	V3_positive	V3_negative
0.90136	trimer_negative	trimer_negative	trimer_negative	V3_positive	V3_negative
0.90136	trimer_negative	trimer_negative	trimer_negative	V3_positive	V3_negative
0.90136	trimer_negative	trimer_negative	trimer_negative	V3_positive	V3_negative
0.92784	trimer_negative	trimer_negative	trimer_negative	V3_positive	V3_positive
0.92642	trimer_negative	trimer_negative	trimer_negative	V3_positive	V3_negative
0.98322	trimer_negative	trimer_negative	trimer_negative	V3_positive	V3_negative
0.87063	trimer_negative	trimer_negative	trimer_negative	V3_positive	V3_negative
0.96026	trimer_negative	trimer_negative	trimer_negative	V3_positive	V3_positive
0.78157	trimer_negative	trimer_negative	trimer_negative	V3_positive	V3_negative
0.79577	trimer_negative	trimer_negative	trimer_negative	V3_positive	V3_positive
0.95286	trimer_positive	trimer_negative	trimer_negative	V3_positive	V3_negative
0.97279	trimer_negative	trimer_negative	trimer_negative	V3_positive	V3_negative
0.9966	trimer_negative	trimer_negative	trimer_negative	V3_positive	V3_negative
0.98299	trimer_negative	trimer_negative	trimer_negative	V3_positive	V3_negative
0.93537	trimer_negative	trimer_negative	trimer_negative	V3_positive	V3_negative
0.97973	trimer_negative	trimer_negative	trimer_negative	V3_positive	V3_negative
0.97635	trimer_negative	trimer_negative	trimer_negative	V3_positive	V3_positive
0.97251	trimer_negative	trimer_negative	trimer_negative	V3_positive	V3_negative
0.93688	trimer_negative	trimer_negative	trimer_negative	V3_negative	V3_positive
0.94237	trimer_negative	trimer_negative	trimer_negative	V3_positive	V3_negative
0.98644	trimer_negative	trimer_negative	trimer_negative	V3_positive	V3_negative
0.9966	trimer_negative	trimer_negative	trimer_negative	V3_positive	V3_negative
0.97297	trimer_positive	trimer_negative	trimer_negative	V3_positive	V3_negative
0.97973	trimer_negative	trimer_negative	trimer_negative	V3_positive	V3_negative
0.93878	trimer_negative	trimer_negative	trimer_negative	V3_positive	V3_positive
0.89153	trimer_negative	trimer_negative	trimer_negative	V3_positive	V3_negative
0.875	trimer_negative	trimer_negative	trimer_negative	V3_positive	V3_positive
0.93581	trimer_negative	trimer_negative	trimer_negative	V3_negative	V3_positive
0.875	trimer_negative	trimer_negative	trimer_negative	V3_negative	V3_positive
0.95533	trimer_negative	trimer_negative	trimer_negative	V3_positive	V3_negative
0.9932	trimer_negative	trimer_negative	trimer_negative	V3_positive	V3_negative
0.95932	trimer_negative	trimer_negative	trimer_negative	V3_negative	V3_positive
0.91554	trimer_negative	trimer_negative	trimer_negative	V3_positive	V3_negative
0.97619	trimer_negative	trimer_negative	trimer_negative	V3_positive	V3_negative
0.86735	trimer_negative	trimer_negative	trimer_negative	V3_positive	V3_positive
0.86735	trimer_negative	trimer_negative	trimer_negative	V3_negative	V3_positive
0.86395	trimer_negative	trimer_negative	trimer_negative	V3_positive	V3_positive
0.84354	trimer_negative	trimer_negative	trimer_negative	V3_positive	V3_positive
0.96587	trimer_negative	trimer_negative	trimer_negative	V3_positive	V3_negative
0.87329	trimer_negative	trimer_negative	trimer_negative	V3_positive	V3_negative
0.86986	trimer_negative	trimer_negative	trimer_negative	V3_positive	V3_negative
0.92203	trimer_negative	trimer_negative	trimer_negative	V3_negative	V3_positive
0.98621	trimer_negative	trimer_negative	trimer_negative	V3_negative	V3_positive
0.87625	trimer_negative	trimer_negative	trimer_negative	V3_negative	V3_positive
0.91973	trimer_negative	trimer_negative	trimer_negative	V3_negative	V3_positive
0.91216	trimer_negative	trimer_negative	trimer_negative	V3_negative	V3_positive
0.79514	trimer_negative	trimer_negative	trimer_negative	V3_negative	V3_positive
0.92359	trimer_negative	trimer_negative	trimer_negative	V3_positive	V3_negative
0.96207	trimer_negative	trimer_negative	trimer_negative	V3_positive	V3_negative
0.96382	trimer_negative	trimer_negative	trimer_negative	V3_positive	V3_negative
0.92203	trimer_negative	trimer_negative	trimer_negative	V3_positive	V3_positive
0.96939	trimer_negative	trimer_negative	trimer_negative	V3_positive	V3_positive
0.96939	trimer_negative	trimer_negative	trimer_negative	V3_positive	V3_positive
0.93581	trimer_negative	trimer_negative	trimer_negative	V3_negative	V3_positive
0.94684	trimer_negative	trimer_negative	trimer_negative	V3_positive	V3_positive
0.92517	trimer_negative	trimer_negative	trimer_negative	V3_positive	V3_positive
0.89831	trimer_negative	trimer_negative	trimer_negative	V3_positive	V3_positive
0.90785	trimer_negative	trimer_negative	trimer_negative	V3_positive	V3_positive
0.90785	trimer_negative	trimer_negative	trimer_negative	V3_negative	V3_positive
0.91554	trimer_negative	trimer_negative	trimer_negative	V3_negative	V3_positive
0.96575	trimer_negative	trimer_negative	trimer_negative	V3_negative	V3_positive
1	trimer_negative	trimer_negative	trimer_negative	V3_positive	V3_negative
0.89796	trimer_negative	trimer_negative	trimer_negative	V3_positive	V3_negative
0.97595	trimer_negative	trimer_negative	trimer_negative	V3_positive	V3_positive
0.87619	trimer_negative	trimer_negative	trimer_negative	V3_positive	V3_positive
0.96246	trimer_negative	trimer_negative	trimer_negative	V3_negative	V3_positive
0.98644	trimer_negative	trimer_negative	trimer_negative	V3_negative	V3_positive
0.89865	trimer_negative	trimer_negative	trimer_negative	V3_positive	V3_positive
0.93174	trimer_negative	trimer_negative	trimer_negative	V3_positive	V3_positive
0.96599	trimer_negative	trimer_negative	trimer_negative	V3_positive	V3_positive
0.96296	trimer_negative	trimer_negative	trimer_negative	V3_negative	V3_positive
0.96296	trimer_negative	trimer_negative	trimer_negative	V3_negative	V3_positive
0.89116	trimer_negative	trimer_negative	trimer_negative	V3_negative	V3_positive
0.89116	trimer_negative	trimer_negative	trimer_negative	V3_negative	V3_positive
0.89116	trimer_negative	trimer_negative	trimer_negative	V3_negative	V3_positive
0.89116	trimer_negative	trimer_negative	trimer_negative	V3_negative	V3_positive
0.89116	trimer_negative	trimer_negative	trimer_negative	V3_negative	V3_positive
0.89456	trimer_negative	trimer_negative	trimer_negative	V3_negative	V3_positive
0.89456	trimer_negative	trimer_negative	trimer_negative	V3_negative	V3_positive
0.89078	trimer_negative	trimer_negative	trimer_negative	V3_positive	V3_positive
0.89153	trimer_negative	trimer_negative	trimer_negative	V3_negative	V3_positive
0.80903	trimer_negative	trimer_negative	trimer_negative	V3_positive	V3_positive
0.93197	trimer_negative	trimer_negative	trimer_negative	V3_positive	V3_positive
0.89865	trimer_negative	trimer_negative	trimer_negative	V3_positive	V3_positive
0.77705	trimer_negative	trimer_negative	trimer_negative	V3_negative	V3_positive
0.96959	trimer_negative	trimer_negative	trimer_negative	V3_negative	V3_positive
0.95548	trimer_negative	trimer_negative	trimer_negative	V3_negative	V3_positive
0.82534	trimer_negative	trimer_negative	trimer_negative	V3_negative	V3_positive
0.89078	trimer_negative	trimer_negative	trimer_negative	V3_negative	V3_positive
0.87713	trimer_negative	trimer_negative	trimer_negative	V3_negative	V3_positive
0.91216	trimer_negative	trimer_negative	trimer_negative	V3_positive	V3_negative
0.95172	trimer_positive	trimer_negative	trimer_negative	V3_positive	V3_positive
0.97297	trimer_negative	trimer_negative	trimer_negative	V3_negative	V3_positive
0.9244	trimer_negative	trimer_negative	trimer_negative	V3_positive	V3_positive
0.94502	trimer_negative	trimer_negative	trimer_negative	V3_positive	V3_positive
0.93814	trimer_negative	trimer_negative	trimer_negative	V3_positive	V3_positive
0.93471	trimer_negative	trimer_negative	trimer_negative	V3_positive	V3_positive
0.93814	trimer_negative	trimer_negative	trimer_negative	V3_positive	V3_positive
0.92881	trimer_negative	trimer_negative	trimer_negative	V3_positive	V3_negative
1	trimer_negative	trimer_negative	trimer_negative	V3_positive	V3_positive
0.97619	trimer_negative	trimer_negative	trimer_negative	V3_positive	V3_positive
0.9589	trimer_negative	trimer_negative	trimer_negative	V3_negative	V3_positive
0.9661	trimer_negative	trimer_negative	trimer_negative	V3_positive	V3_positive
0.90268	trimer_negative	trimer_negative	trimer_negative	V3_positive	V3_positive
0.96207	trimer_negative	trimer_negative	trimer_negative	V3_negative	V3_positive
0.90136	trimer_positive	trimer_positive	trimer_positive	V3_positive	V3_positive
0.96959	trimer_negative	trimer_negative	trimer_negative	V3_negative	V3_positive
0.90444	trimer_negative	trimer_negative	trimer_negative	V3_negative	V3_positive
0.89298	trimer_negative	trimer_negative	trimer_negative	V3_negative	V3_positive
0.85284	trimer_negative	trimer_negative	trimer_negative	V3_negative	V3_positive
0.88851	trimer_negative	trimer_negative	trimer_negative	V3_positive	V3_positive
0.84354	trimer_negative	trimer_negative	trimer_negative	V3_negative	V3_positive
0.99322	trimer_negative	trimer_negative	trimer_negative	V3_negative	V3_positive
0.93174	trimer_negative	trimer_negative	trimer_negative	V3_positive	V3_positive
0.88776	trimer_negative	trimer_negative	trimer_negative	V3_negative	V3_positive
0.93898	trimer_positive	trimer_positive	trimer_positive	V3_positive	V3_positive
0.93898	trimer_positive	trimer_positive	trimer_positive	V3_positive	V3_positive
0.90345	trimer_negative	trimer_negative	trimer_negative	V3_positive	V3_positive
0.78571	trimer_negative	trimer_negative	trimer_negative	V3_positive	V3_negative
0.80272	trimer_negative	trimer_negative	trimer_negative	V3_positive	V3_negative
0.84354	trimer_negative	trimer_negative	trimer_negative	V3_positive	V3_negative
0.96622	trimer_negative	trimer_negative	trimer_negative	V3_positive	V3_positive
0.96622	trimer_positive	trimer_positive	trimer_negative	V3_positive	V3_positive
0.96959	trimer_negative	trimer_negative	trimer_negative	V3_negative	V3_positive
0.93898	trimer_negative	trimer_negative	trimer_negative	V3_positive	V3_negative
0.97635	trimer_negative	trimer_negative	trimer_negative	V3_positive	V3_negative
0.96907	trimer_negative	trimer_negative	trimer_negative	V3_positive	V3_positive
0.9308	trimer_positive	trimer_positive	trimer_negative	V3_positive	V3_positive
0.9699	trimer_negative	trimer_negative	trimer_negative	V3_negative	V3_positive
0.80412	trimer_negative	trimer_negative	trimer_negative	V3_positive	V3_negative
0.78912	trimer_negative	trimer_negative	trimer_negative	V3_positive	V3_positive
0.82313	trimer_negative	trimer_negative	trimer_negative	V3_positive	V3_positive
0.82993	trimer_negative	trimer_negative	trimer_negative	V3_positive	V3_positive
0.79333	trimer_negative	trimer_negative	trimer_negative	V3_negative	V3_positive
0.89078	trimer_negative	trimer_negative	trimer_negative	V3_positive	V3_negative
0.83165	trimer_negative	trimer_negative	trimer_negative	V3_positive	V3_negative
0.91837	trimer_negative	trimer_negative	trimer_negative	V3_negative	V3_positive
0.86007	trimer_negative	trimer_negative	trimer_negative	V3_negative	V3_positive
0.96656	trimer_negative	trimer_negative	trimer_negative	V3_negative	V3_positive
0.99322	trimer_positive	trimer_negative	trimer_negative	V3_positive	V3_positive
0.93243	trimer_negative	trimer_negative	trimer_negative	V3_negative	V3_positive
0.92177	trimer_negative	trimer_negative	trimer_negative	V3_negative	V3_positive
0.89456	trimer_negative	trimer_positive	trimer_positive	V3_negative	V3_positive
0.91611	trimer_negative	trimer_negative	trimer_negative	V3_positive	V3_negative
0.89761	trimer_negative	trimer_negative	trimer_negative	V3_positive	V3_positive
0.79725	trimer_negative	trimer_negative	trimer_negative	V3_negative	V3_positive
0.87415	trimer_negative	trimer_negative	trimer_negative	V3_negative	V3_positive
0.94932	trimer_negative	trimer_negative	trimer_negative	V3_negative	V3_positive
0.9697	trimer_negative	trimer_negative	trimer_negative	V3_negative	V3_positive
0.96622	trimer_negative	trimer_negative	trimer_negative	V3_negative	V3_positive
0.94295	trimer_positive	trimer_negative	trimer_negative	V3_positive	V3_positive
0.94257	trimer_positive	trimer_positive	trimer_negative	V3_positive	V3_positive
0.90034	trimer_negative	trimer_negative	trimer_negative	V3_positive	V3_negative
0.9589	trimer_negative	trimer_negative	trimer_negative	V3_negative	V3_positive
0.95578	trimer_negative	trimer_negative	trimer_negative	V3_negative	V3_positive
0.91497	trimer_positive	trimer_positive	trimer_negative	V3_positive	V3_positive
0.90878	trimer_positive	trimer_negative	trimer_negative	V3_positive	V3_positive
0.94237	trimer_negative	trimer_negative	trimer_negative	V3_negative	V3_positive
0.89116	trimer_negative	trimer_negative	trimer_negative	V3_negative	V3_positive
0.92881	trimer_negative	trimer_negative	trimer_negative	V3_negative	V3_positive
0.84192	trimer_positive	trimer_negative	trimer_negative	V3_positive	V3_positive
0.98311	trimer_negative	trimer_negative	trimer_negative	V3_negative	V3_positive
0.83775	trimer_negative	trimer_negative	trimer_negative	V3_negative	V3_positive
0.83775	trimer_negative	trimer_negative	trimer_negative	V3_negative	V3_positive
0.94966	trimer_positive	trimer_negative	trimer_negative	V3_positive	V3_positive
0.85714	trimer_negative	trimer_negative	trimer_negative	V3_negative	V3_positive
0.84828	trimer_negative	trimer_positive	trimer_negative	V3_positive	V3_positive
0.82712	trimer_positive	trimer_positive	trimer_negative	V3_positive	V3_positive
0.76871	trimer_positive	trimer_positive	trimer_negative	V3_positive	V3_positive
0.90878	trimer_negative	trimer_negative	trimer_negative	V3_negative	V3_positive
0.92784	trimer_negative	trimer_negative	trimer_negative	V3_negative	V3_positive
0.7551	trimer_negative	trimer_negative	trimer_negative	V3_positive	V3_negative
0.84354	trimer_negative	trimer_negative	trimer_negative	V3_positive	V3_positive
0.90278	trimer_negative	trimer_negative	trimer_negative	V3_negative	V3_positive
0.80069	trimer_negative	trimer_negative	trimer_negative	V3_positive	V3_negative
0.90203	trimer_negative	trimer_negative	trimer_negative	V3_positive	V3_positive
0.90169	trimer_negative	trimer_positive	trimer_negative	V3_negative	V3_positive
0.98288	trimer_negative	trimer_negative	trimer_negative	V3_positive	V3_positive
0.91034	trimer_negative	trimer_negative	trimer_negative	V3_negative	V3_positive
0.90311	trimer_negative	trimer_negative	trimer_negative	V3_negative	V3_positive
0.97674	trimer_positive	trimer_positive	trimer_negative	V3_positive	V3_positive
0.91892	trimer_negative	trimer_negative	trimer_negative	V3_positive	V3_negative
0.82818	trimer_positive	trimer_positive	trimer_negative	V3_positive	V3_positive
0.84247	trimer_negative	trimer_negative	trimer_negative	V3_negative	V3_positive
0.92617	trimer_positive	trimer_negative	trimer_negative	V3_positive	V3_positive
0.96321	trimer_negative	trimer_negative	trimer_negative	V3_negative	V3_positive
0.95932	trimer_positive	trimer_negative	trimer_negative	V3_positive	V3_positive
0.91892	trimer_negative	trimer_negative	trimer_negative	V3_negative	V3_positive
0.91892	trimer_negative	trimer_negative	trimer_negative	V3_negative	V3_positive
0.97288	trimer_positive	trimer_negative	trimer_negative	V3_positive	V3_positive
0.93197	trimer_positive	trimer_negative	trimer_negative	V3_positive	V3_positive
0.94276	trimer_negative	trimer_negative	trimer_negative	V3_negative	V3_positive
0.90635	trimer_negative	trimer_negative	trimer_negative	V3_negative	V3_positive
0.93645	trimer_negative	trimer_negative	trimer_negative	V3_positive	V3_positive
1	trimer_negative	trimer_negative	trimer_negative	V3_negative	V3_positive
0.92542	trimer_negative	trimer_negative	trimer_negative	V3_negative	V3_positive
0.95578	trimer_negative	trimer_negative	trimer_negative	V3_negative	V3_positive
0.96271	trimer_negative	trimer_negative	trimer_negative	V3_negative	V3_positive
0.90785	trimer_negative	trimer_negative	trimer_negative	V3_negative	V3_positive
0.99658	trimer_negative	trimer_negative	trimer_negative	V3_negative	V3_positive
0.9223	trimer_negative	trimer_negative	trimer_negative	V3_positive	V3_positive
0.97279	trimer_negative	trimer_negative	trimer_negative	V3_negative	V3_positive
0.98013	trimer_negative	trimer_negative	trimer_negative	V3_negative	V3_positive
0.90878	trimer_negative	trimer_negative	trimer_negative	V3_negative	V3_positive
0.99661	trimer_negative	trimer_negative	trimer_negative	V3_positive	V3_positive
0.88814	trimer_negative	trimer_negative	trimer_negative	V3_negative	V3_positive
0.92881	trimer_negative	trimer_negative	trimer_negative	V3_negative	V3_positive
0.95254	trimer_negative	trimer_negative	trimer_negative	V3_negative	V3_positive
0.98986	trimer_negative	trimer_negative	trimer_negative	V3_negative	V3_positive
0.95578	trimer_negative	trimer_negative	trimer_negative	V3_negative	V3_positive
0.94539	trimer_negative	trimer_negative	trimer_negative	V3_negative	V3_positive
0.75593	trimer_negative	trimer_negative	trimer_negative	V3_positive	V3_negative
0.96959	trimer_positive	trimer_positive	trimer_negative	V3_positive	V3_positive
0.95502	trimer_negative	trimer_negative	trimer_negative	V3_negative	V3_positive
0.98311	trimer_negative	trimer_negative	trimer_negative	V3_positive	V3_positive
0.94881	trimer_negative	trimer_negative	trimer_negative	V3_positive	V3_positive
0.94915	trimer_negative	trimer_negative	trimer_negative	V3_negative	V3_positive
0.9932	trimer_negative	trimer_negative	trimer_negative	V3_negative	V3_positive
0.97938	trimer_negative	trimer_negative	trimer_negative	V3_negative	V3_positive
0.9661	trimer_negative	trimer_negative	trimer_negative	V3_positive	V3_positive
0.9661	trimer_negative	trimer_negative	trimer_negative	V3_negative	V3_positive
0.95222	trimer_negative	trimer_negative	trimer_negative	V3_positive	V3_positive
0.93515	trimer_negative	trimer_negative	trimer_negative	V3_negative	V3_positive
1	trimer_negative	trimer_negative	trimer_negative	V3_negative	V3_positive
0.94502	trimer_negative	trimer_negative	trimer_negative	V3_negative	V3_positive
1	trimer_negative	trimer_negative	trimer_negative	V3_negative	V3_positive
0.96284	trimer_negative	trimer_negative	trimer_negative	V3_negative	V3_positive
0.93836	trimer_negative	trimer_negative	trimer_negative	V3_negative	V3_positive
0.7372	trimer_positive	trimer_negative	trimer_positive	V3_positive	V3_negative
0.93127	trimer_positive	trimer_positive	trimer_negative	V3_positive	V3_positive
0.95254	trimer_negative	trimer_negative	trimer_negative	V3_negative	V3_positive
0.98983	trimer_positive	trimer_positive	trimer_negative	V3_positive	V3_positive
0.88966	trimer_positive	trimer_positive	trimer_negative	V3_positive	V3_positive
0.95904	trimer_positive	trimer_positive	trimer_positive	V3_positive	V3_positive
0.99668	trimer_negative	trimer_negative	trimer_negative	V3_negative	V3_positive
0.97627	trimer_negative	trimer_negative	trimer_negative	V3_negative	V3_positive
0.88776	trimer_negative	trimer_negative	trimer_negative	V3_negative	V3_positive
0.91946	trimer_negative	trimer_negative	trimer_negative	V3_negative	V3_positive
0.89508	trimer_negative	trimer_negative	trimer_negative	V3_negative	V3_positive
1	trimer_negative	trimer_negative	trimer_negative	V3_positive	V3_positive
0.9527	trimer_negative	trimer_negative	trimer_negative	V3_positive	V3_positive
0.95222	trimer_negative	trimer_negative	trimer_negative	V3_negative	V3_positive
0.83219	trimer_negative	trimer_negative	trimer_negative	V3_negative	V3_positive
0.94863	trimer_negative	trimer_negative	trimer_negative	V3_negative	V3_positive
0.96552	trimer_negative	trimer_negative	trimer_negative	V3_negative	V3_positive
1	trimer_negative	trimer_negative	trimer_negative	V3_positive	V3_negative
0.79522	trimer_positive	trimer_positive	trimer_positive	V3_negative	V3_positive
0.97595	trimer_negative	trimer_negative	trimer_negative	V3_negative	V3_positive
0.92251	trimer_negative	trimer_negative	trimer_negative	V3_positive	V3_positive
0.98976	trimer_negative	trimer_negative	trimer_negative	V3_positive	V3_positive
0.99661	trimer_negative	trimer_negative	trimer_negative	V3_negative	V3_positive
0.88502	trimer_negative	trimer_negative	trimer_negative	V3_positive	V3_positive
0.88502	trimer_negative	trimer_negative	trimer_negative	V3_positive	V3_positive
0.83784	trimer_negative	trimer_negative	trimer_negative	V3_negative	V3_positive
0.98316	trimer_negative	trimer_negative	trimer_negative	V3_negative	V3_positive
0.9726	trimer_negative	trimer_negative	trimer_negative	V3_negative	V3_positive
0.82759	trimer_negative	trimer_negative	trimer_negative	V3_negative	V3_positive
0.97288	trimer_negative	trimer_negative	trimer_negative	V3_negative	V3_positive
0.9699	trimer_negative	trimer_negative	trimer_negative	V3_positive	V3_negative
0.9699	trimer_negative	trimer_negative	trimer_negative	V3_positive	V3_negative
0.89116	trimer_negative	trimer_negative	trimer_negative	V3_negative	V3_positive
0.9966	trimer_negative	trimer_negative	trimer_negative	V3_negative	V3_positive
1	trimer_negative	trimer_negative	trimer_negative	V3_negative	V3_positive
0.95156	trimer_negative	trimer_negative	trimer_negative	V3_negative	V3_positive
0.93515	trimer_negative	trimer_negative	trimer_negative	V3_negative	V3_positive
0.98993	trimer_negative	trimer_negative	trimer_negative	V3_negative	V3_positive
0.93857	trimer_negative	trimer_negative	trimer_negative	V3_negative	V3_positive
0.96959	trimer_negative	trimer_negative	trimer_negative	V3_negative	V3_positive
0.97973	trimer_negative	trimer_negative	trimer_negative	V3_negative	V3_positive
0.94915	trimer_negative	trimer_negative	trimer_negative	V3_negative	V3_positive
0.98662	trimer_negative	trimer_negative	trimer_negative	V3_positive	V3_negative
0.88176	trimer_negative	trimer_negative	trimer_negative	V3_negative	V3_positive
0.90169	trimer_negative	trimer_negative	trimer_negative	V3_negative	V3_positive
0.89492	trimer_negative	trimer_negative	trimer_negative	V3_positive	V3_negative
0.98649	trimer_negative	trimer_negative	trimer_negative	V3_positive	V3_negative
0.90909	trimer_negative	trimer_negative	trimer_negative	V3_positive	V3_negative
0.96959	trimer_negative	trimer_negative	trimer_negative	V3_negative	V3_positive
0.77365	trimer_negative	trimer_positive	trimer_negative	V3_negative	V3_negative
0.99662	trimer_positive	trimer_negative	trimer_negative	V3_negative	V3_negative
0.99324	trimer_positive	trimer_negative	trimer_negative	V3_negative	V3_positive
0.92881	trimer_positive	trimer_negative	trimer_negative	V3_negative	V3_positive
0.8961	trimer_positive	trimer_negative	trimer_negative	V3_negative	V3_positive
0.89041	trimer_negative	trimer_positive	trimer_negative	V3_negative	V3_negative
0.681	trimer_positive	trimer_negative	trimer_negative	V3_negative	V3_negative
0.83051	trimer_positive	trimer_positive	trimer_positive	V3_negative	V3_negative
0.84068	trimer_negative	trimer_positive	trimer_positive	V3_negative	V3_negative
0.89153	trimer_positive	trimer_positive	trimer_positive	V3_negative	V3_negative
0.85085	trimer_negative	trimer_positive	trimer_positive	V3_negative	V3_negative
0.84746	trimer_negative	trimer_positive	trimer_negative	V3_negative	V3_negative
0.92857	trimer_positive	trimer_negative	trimer_negative	V3_negative	V3_negative
0.83278	trimer_positive	trimer_negative	trimer_negative	V3_negative	V3_negative
0.8277	trimer_positive	trimer_negative	trimer_negative	V3_positive	V3_negative
0.78746	trimer_negative	trimer_negative	trimer_positive	V3_negative	V3_negative
0.96309	trimer_positive	trimer_negative	trimer_negative	V3_negative	V3_negative
0.89831	trimer_negative	trimer_positive	trimer_negative	V3_negative	V3_negative
0.80969	trimer_positive	trimer_positive	trimer_negative	V3_negative	V3_negative
0.86731	trimer_negative	trimer_positive	trimer_negative	V3_negative	V3_negative
0.81633	trimer_positive	trimer_positive	trimer_negative	V3_negative	V3_negative
0.82867	trimer_positive	trimer_negative	trimer_positive	V3_negative	V3_negative
0.80137	trimer_negative	trimer_positive	trimer_negative	V3_negative	V3_negative
0.76923	trimer_positive	trimer_positive	trimer_positive	V3_positive	V3_negative
0.83276	trimer_positive	trimer_positive	trimer_negative	V3_negative	V3_negative
0.94371	trimer_positive	trimer_negative	trimer_negative	V3_negative	V3_negative
0.80339	trimer_negative	trimer_positive	trimer_negative	V3_negative	V3_negative
0.79932	trimer_negative	trimer_positive	trimer_negative	V3_negative	V3_negative
0.75261	trimer_negative	trimer_positive	trimer_negative	V3_negative	V3_negative
0.78305	trimer_negative	trimer_positive	trimer_negative	V3_negative	V3_negative
0.75	trimer_negative	trimer_positive	trimer_negative	V3_negative	V3_negative
0.9396	trimer_positive	trimer_negative	trimer_negative	V3_negative	V3_negative
0.92053	trimer_positive	trimer_negative	trimer_negative	V3_negative	V3_negative
0.97619	trimer_positive	trimer_negative	trimer_negative	V3_negative	V3_negative
0.9396	trimer_positive	trimer_positive	trimer_negative	V3_positive	V3_positive
0.88699	trimer_positive	trimer_negative	trimer_negative	V3_negative	V3_negative
0.92977	trimer_negative	trimer_positive	trimer_negative	V3_negative	V3_negative
0.85811	trimer_negative	trimer_positive	trimer_negative	V3_negative	V3_negative
0.86486	trimer_positive	trimer_positive	trimer_negative	V3_negative	V3_negative
0.94483	trimer_positive	trimer_negative	trimer_negative	V3_negative	V3_negative
0.97952	trimer_positive	trimer_negative	trimer_negative	V3_negative	V3_negative
0.86957	trimer_positive	trimer_negative	trimer_negative	V3_negative	V3_negative
0.92642	trimer_positive	trimer_negative	trimer_negative	V3_negative	V3_negative
0.85135	trimer_positive	trimer_negative	trimer_negative	V3_negative	V3_negative
0.86102	trimer_positive	trimer_negative	trimer_positive	V3_negative	V3_negative
0.92617	trimer_positive	trimer_negative	trimer_negative	V3_negative	V3_negative
0.90203	trimer_positive	trimer_positive	trimer_negative	V3_negative	V3_negative
0.80602	trimer_positive	trimer_negative	trimer_negative	V3_negative	V3_negative
0.8942	trimer_negative	trimer_positive	trimer_negative	V3_negative	V3_negative
0.94218	trimer_negative	trimer_positive	trimer_negative	V3_negative	V3_negative
0.87285	trimer_positive	trimer_positive	trimer_negative	V3_negative	V3_negative
0.82818	trimer_positive	trimer_positive	trimer_negative	V3_negative	V3_negative
0.97619	trimer_negative	trimer_positive	trimer_negative	V3_negative	V3_negative
0.92905	trimer_negative	trimer_negative	trimer_positive	V3_negative	V3_negative
0.92568	trimer_negative	trimer_negative	trimer_positive	V3_negative	V3_negative
0.88851	trimer_positive	trimer_negative	trimer_positive	V3_negative	V3_negative
0.85099	trimer_negative	trimer_positive	trimer_negative	V3_negative	V3_negative
0.93355	trimer_negative	trimer_positive	trimer_negative	V3_negative	V3_positive
0.83784	trimer_positive	trimer_negative	trimer_negative	V3_negative	V3_negative
0.84014	trimer_positive	trimer_negative	trimer_negative	V3_negative	V3_negative
0.91809	trimer_negative	trimer_negative	trimer_positive	V3_negative	V3_negative
0.99662	trimer_positive	trimer_negative	trimer_negative	V3_negative	V3_negative
0.89562	trimer_positive	trimer_negative	trimer_negative	V3_positive	V3_positive
0.88421	trimer_positive	trimer_negative	trimer_negative	V3_negative	V3_negative
0.87119	trimer_positive	trimer_negative	trimer_negative	V3_negative	V3_negative
0.88136	trimer_positive	trimer_negative	trimer_negative	V3_positive	V3_positive
0.89492	trimer_positive	trimer_negative	trimer_negative	V3_negative	V3_negative
0.87584	trimer_positive	trimer_negative	trimer_negative	V3_negative	V3_negative
0.87458	trimer_positive	trimer_negative	trimer_negative	V3_negative	V3_negative
0.88136	trimer_positive	trimer_negative	trimer_negative	V3_negative	V3_negative
0.86441	trimer_positive	trimer_negative	trimer_negative	V3_negative	V3_negative
0.86441	trimer_positive	trimer_negative	trimer_negative	V3_negative	V3_negative
0.95593	trimer_positive	trimer_negative	trimer_negative	V3_negative	V3_negative
0.95593	trimer_positive	trimer_negative	trimer_negative	V3_negative	V3_negative
0.90878	trimer_negative	trimer_positive	trimer_negative	V3_negative	V3_negative
0.96959	trimer_positive	trimer_negative	trimer_negative	V3_positive	V3_positive
0.91438	trimer_positive	trimer_negative	trimer_negative	V3_negative	V3_negative
0.80623	trimer_positive	trimer_negative	trimer_negative	V3_negative	V3_negative
0.95608	trimer_negative	trimer_negative	trimer_positive	V3_negative	V3_negative
0.89527	trimer_positive	trimer_negative	trimer_negative	V3_negative	V3_negative
0.88963	trimer_positive	trimer_negative	trimer_negative	V3_negative	V3_negative
0.95608	trimer_positive	trimer_negative	trimer_negative	V3_negative	V3_negative
0.79861	trimer_negative	trimer_positive	trimer_negative	V3_negative	V3_negative
0.83673	trimer_positive	trimer_negative	trimer_negative	V3_negative	V3_negative
0.84694	trimer_positive	trimer_negative	trimer_negative	V3_negative	V3_negative
0.83333	trimer_positive	trimer_negative	trimer_negative	V3_negative	V3_negative
0.8557	trimer_positive	trimer_negative	trimer_negative	V3_negative	V3_negative
0.84564	trimer_positive	trimer_negative	trimer_negative	V3_negative	V3_negative
0.86622	trimer_positive	trimer_negative	trimer_negative	V3_negative	V3_negative
0.83893	trimer_positive	trimer_negative	trimer_negative	V3_negative	V3_negative
0.90169	trimer_positive	trimer_negative	trimer_negative	V3_negative	V3_negative
0.99336	trimer_positive	trimer_negative	trimer_negative	V3_negative	V3_negative
0.88055	trimer_positive	trimer_negative	trimer_negative	V3_negative	V3_negative
0.87372	trimer_positive	trimer_negative	trimer_negative	V3_negative	V3_negative
0.82935	trimer_positive	trimer_negative	trimer_negative	V3_negative	V3_negative
0.86007	trimer_positive	trimer_negative	trimer_negative	V3_negative	V3_negative
0.86735	trimer_negative	trimer_positive	trimer_positive	V3_negative	V3_negative
0.86254	trimer_positive	trimer_negative	trimer_negative	V3_negative	V3_negative
0.85567	trimer_positive	trimer_negative	trimer_negative	V3_negative	V3_negative
0.85616	trimer_positive	trimer_negative	trimer_negative	V3_negative	V3_negative
0.87119	trimer_positive	trimer_negative	trimer_negative	V3_negative	V3_negative
0.83276	trimer_positive	trimer_negative	trimer_negative	V3_negative	V3_negative
0.85121	trimer_positive	trimer_negative	trimer_negative	V3_negative	V3_negative
0.83849	trimer_positive	trimer_negative	trimer_negative	V3_negative	V3_negative
0.90508	trimer_positive	trimer_negative	trimer_negative	V3_negative	V3_negative
0.80743	trimer_negative	trimer_positive	trimer_negative	V3_negative	V3_negative
0.96633	trimer_positive	trimer_negative	trimer_negative	V3_negative	V3_negative
0.83721	trimer_positive	trimer_negative	trimer_negative	V3_negative	V3_negative
0.94444	trimer_positive	trimer_negative	trimer_negative	V3_negative	V3_negative
0.83721	trimer_negative	trimer_positive	trimer_negative	V3_negative	V3_negative
0.96026	trimer_negative	trimer_positive	trimer_negative	V3_negative	V3_negative
0.81229	trimer_negative	trimer_positive	trimer_negative	V3_negative	V3_negative
0.81229	trimer_negative	trimer_positive	trimer_negative	V3_negative	V3_negative
0.88356	trimer_positive	trimer_negative	trimer_positive	V3_negative	V3_negative
0.95593	trimer_positive	trimer_positive	trimer_positive	V3_negative	V3_negative
0.87671	trimer_negative	trimer_positive	trimer_negative	V3_negative	V3_negative
0.85284	trimer_positive	trimer_negative	trimer_negative	V3_positive	V3_positive
0.80069	trimer_positive	trimer_positive	trimer_negative	V3_negative	V3_negative
0.72028	trimer_positive	trimer_positive	trimer_negative	V3_negative	V3_negative
0.72028	trimer_positive	trimer_positive	trimer_negative	V3_negative	V3_negative
0.8	trimer_positive	trimer_positive	trimer_negative	V3_negative	V3_negative
0.72664	trimer_positive	trimer_positive	trimer_negative	V3_negative	V3_negative
0.73171	trimer_positive	trimer_positive	trimer_positive	V3_negative	V3_negative
0.96259	trimer_negative	trimer_positive	trimer_negative	V3_negative	V3_positive
0.85274	trimer_positive	trimer_positive	trimer_positive	V3_negative	V3_negative
0.91156	trimer_negative	trimer_positive	trimer_positive	V3_negative	V3_negative
0.84589	trimer_negative	trimer_positive	trimer_positive	V3_negative	V3_negative
0.97659	trimer_positive	trimer_positive	trimer_positive	V3_negative	V3_negative
0.87671	trimer_positive	trimer_negative	trimer_negative	V3_negative	V3_negative
0.80277	trimer_positive	trimer_negative	trimer_negative	V3_negative	V3_negative
0.78472	trimer_negative	trimer_positive	trimer_positive	V3_negative	V3_negative
0.98653	trimer_positive	trimer_positive	trimer_positive	V3_negative	V3_negative
0.79381	trimer_positive	trimer_negative	trimer_negative	V3_positive	V3_positive
0.80412	trimer_positive	trimer_negative	trimer_negative	V3_negative	V3_negative
0.89298	trimer_positive	trimer_negative	trimer_negative	V3_negative	V3_negative
0.88294	trimer_positive	trimer_negative	trimer_negative	V3_negative	V3_negative
0.79225	trimer_positive	trimer_positive	trimer_negative	V3_negative	V3_negative
0.76109	trimer_positive	trimer_positive	trimer_positive	V3_negative	V3_negative
0.92171	trimer_positive	trimer_positive	trimer_negative	V3_negative	V3_negative
0.78425	trimer_positive	trimer_positive	trimer_positive	V3_negative	V3_negative
0.88316	trimer_negative	trimer_positive	trimer_positive	V3_negative	V3_negative
0.84429	trimer_positive	trimer_negative	trimer_negative	V3_negative	V3_negative
0.9322	trimer_positive	trimer_negative	trimer_negative	V3_negative	V3_negative
0.87762	trimer_negative	trimer_positive	trimer_negative	V3_negative	V3_negative
0.87063	trimer_negative	trimer_positive	trimer_negative	V3_negative	V3_negative
0.87372	trimer_positive	trimer_negative	trimer_negative	V3_negative	V3_negative
0.98649	trimer_positive	trimer_negative	trimer_negative	V3_negative	V3_negative
0.93243	trimer_positive	trimer_negative	trimer_positive	V3_negative	V3_negative
0.99317	trimer_positive	trimer_positive	trimer_negative	V3_negative	V3_negative
0.81944	trimer_positive	trimer_negative	trimer_negative	V3_negative	V3_negative
0.88814	trimer_positive	trimer_negative	trimer_negative	V3_positive	V3_positive
0.91186	trimer_positive	trimer_negative	trimer_negative	V3_negative	V3_negative
0.91216	trimer_positive	trimer_negative	trimer_negative	V3_negative	V3_negative
0.98635	trimer_positive	trimer_negative	trimer_negative	V3_positive	V3_positive
0.91096	trimer_negative	trimer_positive	trimer_negative	V3_negative	V3_negative
1	trimer_positive	trimer_negative	trimer_negative	V3_negative	V3_negative
0.89153	trimer_positive	trimer_negative	trimer_negative	V3_negative	V3_negative
0.95254	trimer_positive	trimer_negative	trimer_negative	V3_negative	V3_negative
0.92203	trimer_positive	trimer_negative	trimer_negative	V3_negative	V3_negative
0.92542	trimer_positive	trimer_negative	trimer_negative	V3_negative	V3_negative
0.88475	trimer_positive	trimer_negative	trimer_negative	V3_negative	V3_negative
0.89153	trimer_negative	trimer_positive	trimer_positive	V3_negative	V3_negative
0.89153	trimer_negative	trimer_positive	trimer_positive	V3_negative	V3_negative
0.89831	trimer_negative	trimer_positive	trimer_positive	V3_negative	V3_negative
0.90169	trimer_negative	trimer_positive	trimer_positive	V3_negative	V3_negative
0.85763	trimer_negative	trimer_positive	trimer_positive	V3_negative	V3_negative
0.8678	trimer_negative	trimer_positive	trimer_positive	V3_negative	V3_negative
0.85424	trimer_negative	trimer_positive	trimer_positive	V3_negative	V3_negative
0.8678	trimer_negative	trimer_positive	trimer_negative	V3_negative	V3_negative
0.87797	trimer_negative	trimer_positive	trimer_negative	V3_negative	V3_negative
0.88814	trimer_negative	trimer_positive	trimer_positive	V3_negative	V3_negative
0.88396	trimer_negative	trimer_positive	trimer_positive	V3_negative	V3_negative
0.98305	trimer_positive	trimer_negative	trimer_negative	V3_negative	V3_negative
0.88963	trimer_negative	trimer_positive	trimer_negative	V3_negative	V3_negative
0.95286	trimer_positive	trimer_negative	trimer_negative	V3_positive	V3_negative
0.93559	trimer_positive	trimer_negative	trimer_negative	V3_negative	V3_negative
0.90878	trimer_positive	trimer_negative	trimer_negative	V3_negative	V3_negative
0.9661	trimer_positive	trimer_negative	trimer_negative	V3_negative	V3_negative
0.90816	trimer_positive	trimer_negative	trimer_negative	V3_negative	V3_negative
0.97297	trimer_positive	trimer_negative	trimer_negative	V3_positive	V3_negative
0.83051	trimer_positive	trimer_negative	trimer_negative	V3_negative	V3_negative
1	trimer_negative	trimer_positive	trimer_negative	V3_negative	V3_negative
0.97279	trimer_positive	trimer_negative	trimer_negative	V3_negative	V3_negative
0.82653	trimer_positive	trimer_negative	trimer_negative	V3_negative	V3_negative
0.82432	trimer_positive	trimer_negative	trimer_negative	V3_negative	V3_negative
0.8277	trimer_positive	trimer_negative	trimer_negative	V3_negative	V3_negative
0.81208	trimer_positive	trimer_positive	trimer_positive	V3_negative	V3_negative
0.79195	trimer_negative	trimer_positive	trimer_negative	V3_negative	V3_negative
0.78859	trimer_positive	trimer_positive	trimer_negative	V3_negative	V3_negative
0.90508	trimer_negative	trimer_negative	trimer_positive	V3_negative	V3_negative
0.86622	trimer_positive	trimer_negative	trimer_positive	V3_negative	V3_negative
0.91304	trimer_positive	trimer_negative	trimer_positive	V3_negative	V3_negative
0.80952	trimer_positive	trimer_negative	trimer_negative	V3_negative	V3_negative
0.77211	trimer_positive	trimer_negative	trimer_negative	V3_negative	V3_negative
0.79932	trimer_positive	trimer_negative	trimer_negative	V3_negative	V3_negative
0.93919	trimer_positive	trimer_negative	trimer_negative	V3_negative	V3_negative
0.91892	trimer_positive	trimer_negative	trimer_negative	V3_negative	V3_negative
0.91892	trimer_positive	trimer_negative	trimer_negative	V3_negative	V3_negative
0.86486	trimer_negative	trimer_positive	trimer_negative	V3_negative	V3_negative
0.95973	trimer_positive	trimer_negative	trimer_negative	V3_negative	V3_negative
0.87031	trimer_positive	trimer_negative	trimer_negative	V3_negative	V3_negative
0.86102	trimer_positive	trimer_negative	trimer_positive	V3_negative	V3_negative
0.88814	trimer_negative	trimer_positive	trimer_negative	V3_negative	V3_negative
0.97973	trimer_positive	trimer_negative	trimer_negative	V3_negative	V3_negative
0.74138	trimer_positive	trimer_negative	trimer_negative	V3_negative	V3_negative
0.7541	trimer_positive	trimer_negative	trimer_negative	V3_negative	V3_negative
0.76224	trimer_positive	trimer_negative	trimer_negative	V3_negative	V3_negative
0.76792	trimer_positive	trimer_negative	trimer_negative	V3_negative	V3_negative
0.82594	trimer_positive	trimer_negative	trimer_negative	V3_negative	V3_negative
0.79863	trimer_positive	trimer_negative	trimer_negative	V3_negative	V3_negative
0.77113	trimer_positive	trimer_negative	trimer_negative	V3_negative	V3_negative
0.82935	trimer_positive	trimer_negative	trimer_negative	V3_negative	V3_negative
0.79225	trimer_positive	trimer_positive	trimer_negative	V3_negative	V3_negative
0.71672	trimer_positive	trimer_positive	trimer_negative	V3_negative	V3_negative
0.79863	trimer_positive	trimer_negative	trimer_negative	V3_negative	V3_negative
0.8157	trimer_positive	trimer_negative	trimer_negative	V3_negative	V3_negative
0.8157	trimer_positive	trimer_negative	trimer_negative	V3_negative	V3_negative
0.80546	trimer_positive	trimer_negative	trimer_negative	V3_negative	V3_negative
0.72727	trimer_positive	trimer_negative	trimer_negative	V3_negative	V3_negative
0.74459	trimer_positive	trimer_negative	trimer_negative	V3_negative	V3_negative
0.92568	trimer_positive	trimer_negative	trimer_negative	V3_negative	V3_negative
0.89542	trimer_positive	trimer_negative	trimer_negative	V3_negative	V3_negative
0.96575	trimer_positive	trimer_positive	trimer_positive	V3_negative	V3_negative
0.96622	trimer_positive	trimer_negative	trimer_positive	V3_negative	V3_negative
0.90541	trimer_positive	trimer_negative	trimer_negative	V3_negative	V3_negative
0.99662	trimer_positive	trimer_negative	trimer_negative	V3_negative	V3_negative
0.76471	trimer_positive	trimer_negative	trimer_negative	V3_negative	V3_negative
0.73702	trimer_positive	trimer_negative	trimer_negative	V3_negative	V3_negative
0.74394	trimer_positive	trimer_negative	trimer_negative	V3_negative	V3_negative
0.81034	trimer_positive	trimer_negative	trimer_negative	V3_negative	V3_negative
0.81034	trimer_positive	trimer_negative	trimer_negative	V3_negative	V3_negative
0.77509	trimer_positive	trimer_negative	trimer_negative	V3_negative	V3_negative
0.74333	trimer_negative	trimer_positive	trimer_positive	V3_negative	V3_negative
0.90203	trimer_positive	trimer_negative	trimer_negative	V3_negative	V3_negative
0.7349	trimer_negative	trimer_positive	trimer_negative	V3_negative	V3_negative
0.89078	trimer_positive	trimer_negative	trimer_negative	V3_negative	V3_negative
0.88737	trimer_positive	trimer_negative	trimer_negative	V3_negative	V3_negative
0.94932	trimer_negative	trimer_negative	trimer_positive	V3_negative	V3_negative
0.72542	trimer_negative	trimer_positive	trimer_negative	V3_negative	V3_negative
0.71525	trimer_negative	trimer_positive	trimer_positive	V3_negative	V3_negative
0.78056	trimer_negative	trimer_positive	trimer_negative	V3_negative	V3_negative
0.84122	trimer_positive	trimer_negative	trimer_negative	V3_negative	V3_negative
0.82474	trimer_positive	trimer_negative	trimer_negative	V3_negative	V3_negative
0.69595	trimer_negative	trimer_positive	trimer_negative	V3_negative	V3_negative
0.68919	trimer_negative	trimer_positive	trimer_negative	V3_negative	V3_negative
0.79585	trimer_positive	trimer_negative	trimer_negative	V3_negative	V3_negative
0.79264	trimer_positive	trimer_negative	trimer_positive	V3_negative	V3_negative
0.79599	trimer_positive	trimer_negative	trimer_positive	V3_negative	V3_negative
0.94158	trimer_positive	trimer_negative	trimer_negative	V3_negative	V3_negative
0.96949	trimer_positive	trimer_negative	trimer_negative	V3_negative	V3_negative
0.94257	trimer_positive	trimer_negative	trimer_negative	V3_negative	V3_negative
0.96949	trimer_positive	trimer_negative	trimer_negative	V3_negative	V3_negative
0.96949	trimer_positive	trimer_negative	trimer_negative	V3_negative	V3_negative
0.96928	trimer_positive	trimer_negative	trimer_negative	V3_negative	V3_negative
0.96949	trimer_positive	trimer_negative	trimer_negative	V3_negative	V3_negative
0.96949	trimer_positive	trimer_negative	trimer_negative	V3_negative	V3_negative
0.79239	trimer_negative	trimer_negative	trimer_positive	V3_negative	V3_negative
0.84459	trimer_positive	trimer_positive	trimer_negative	V3_negative	V3_negative
0.84122	trimer_positive	trimer_positive	trimer_positive	V3_negative	V3_negative
0.81633	trimer_negative	trimer_positive	trimer_negative	V3_negative	V3_negative
0.78716	trimer_negative	trimer_positive	trimer_negative	V3_negative	V3_negative
0.84014	trimer_positive	trimer_negative	trimer_negative	V3_negative	V3_negative
0.92203	trimer_positive	trimer_negative	trimer_negative	V3_negative	V3_negative
0.9481	trimer_positive	trimer_negative	trimer_negative	V3_negative	V3_negative
0.8678	trimer_positive	trimer_negative	trimer_negative	V3_negative	V3_negative
0.88055	trimer_positive	trimer_negative	trimer_negative	V3_negative	V3_negative
0.94314	trimer_positive	trimer_negative	trimer_negative	V3_negative	V3_negative
0.90068	trimer_negative	trimer_positive	trimer_negative	V3_negative	V3_negative
0.94576	trimer_negative	trimer_positive	trimer_negative	V3_negative	V3_negative
0.87372	trimer_negative	trimer_positive	trimer_negative	V3_negative	V3_negative
0.86424	trimer_positive	trimer_positive	trimer_negative	V3_negative	V3_negative
0.87162	trimer_negative	trimer_negative	trimer_positive	V3_negative	V3_negative
0.88851	trimer_negative	trimer_negative	trimer_positive	V3_negative	V3_negative
0.875	trimer_negative	trimer_negative	trimer_positive	V3_negative	V3_negative
0.90816	trimer_positive	trimer_negative	trimer_negative	V3_negative	V3_negative
0.84459	trimer_positive	trimer_negative	trimer_negative	V3_negative	V3_negative
0.86007	trimer_positive	trimer_positive	trimer_negative	V3_negative	V3_negative
0.99336	trimer_positive	trimer_negative	trimer_negative	V3_negative	V3_negative
0.8488	trimer_positive	trimer_negative	trimer_negative	V3_negative	V3_negative
0.85223	trimer_positive	trimer_negative	trimer_negative	V3_negative	V3_negative
0.8488	trimer_positive	trimer_negative	trimer_negative	V3_negative	V3_negative
0.77622	trimer_positive	trimer_negative	trimer_negative	V3_negative	V3_negative
0.85417	trimer_positive	trimer_negative	trimer_negative	V3_negative	V3_negative
0.85417	trimer_positive	trimer_negative	trimer_negative	V3_negative	V3_negative
0.88396	trimer_positive	trimer_negative	trimer_negative	V3_negative	V3_negative
0.77305	trimer_positive	trimer_negative	trimer_negative	V3_negative	V3_negative
0.79371	trimer_positive	trimer_positive	trimer_negative	V3_negative	V3_negative
0.75172	trimer_negative	trimer_positive	trimer_positive	V3_negative	V3_negative
0.81973	trimer_negative	trimer_negative	trimer_positive	V3_negative	V3_negative
0.90203	trimer_positive	trimer_positive	trimer_positive	V3_negative	V3_negative
0.89831	trimer_negative	trimer_positive	trimer_positive	V3_negative	V3_negative
0.86395	trimer_positive	trimer_negative	trimer_negative	V3_negative	V3_negative
0.95172	trimer_positive	trimer_negative	trimer_negative	V3_positive	V3_positive
0.7457	trimer_negative	trimer_positive	trimer_positive	V3_negative	V3_negative
0.91582	trimer_positive	trimer_negative	trimer_positive	V3_negative	V3_negative
0.91582	trimer_positive	trimer_negative	trimer_positive	V3_negative	V3_negative
0.83333	trimer_negative	trimer_positive	trimer_negative	V3_negative	V3_negative
0.81849	trimer_negative	trimer_positive	trimer_positive	V3_negative	V3_negative
0.82292	trimer_negative	trimer_positive	trimer_positive	V3_negative	V3_negative
0.82986	trimer_negative	trimer_positive	trimer_negative	V3_negative	V3_negative
0.92691	trimer_negative	trimer_positive	trimer_negative	V3_negative	V3_negative
0.92691	trimer_negative	trimer_positive	trimer_negative	V3_negative	V3_negative
0.92691	trimer_negative	trimer_positive	trimer_negative	V3_negative	V3_negative
0.90136	trimer_positive	trimer_positive	trimer_positive	V3_positive	V3_positive
0.84797	trimer_positive	trimer_negative	trimer_negative	V3_negative	V3_negative
0.78498	trimer_positive	trimer_positive	trimer_negative	V3_negative	V3_negative
0.8156	trimer_positive	trimer_negative	trimer_negative	V3_negative	V3_negative
0.89527	trimer_positive	trimer_negative	trimer_negative	V3_negative	V3_negative
0.73379	trimer_positive	trimer_positive	trimer_positive	V3_negative	V3_negative
0.89153	trimer_positive	trimer_negative	trimer_negative	V3_negative	V3_negative
0.78041	trimer_positive	trimer_positive	trimer_negative	V3_negative	V3_negative
0.93898	trimer_positive	trimer_positive	trimer_positive	V3_positive	V3_positive
0.93898	trimer_positive	trimer_positive	trimer_positive	V3_positive	V3_positive
0.79667	trimer_positive	trimer_negative	trimer_negative	V3_negative	V3_negative
0.96622	trimer_positive	trimer_positive	trimer_negative	V3_positive	V3_positive
0.91525	trimer_negative	trimer_negative	trimer_positive	V3_negative	V3_negative
0.82353	trimer_positive	trimer_negative	trimer_negative	V3_negative	V3_negative
0.79181	trimer_positive	trimer_positive	trimer_negative	V3_negative	V3_negative
0.7099	trimer_negative	trimer_negative	trimer_positive	V3_negative	V3_negative
0.75	trimer_negative	trimer_positive	trimer_negative	V3_negative	V3_negative
0.78929	trimer_negative	trimer_positive	trimer_positive	V3_negative	V3_negative
0.9308	trimer_positive	trimer_positive	trimer_negative	V3_positive	V3_positive
0.84247	trimer_positive	trimer_positive	trimer_positive	V3_negative	V3_negative
0.78671	trimer_positive	trimer_positive	trimer_positive	V3_negative	V3_negative
0.71821	trimer_positive	trimer_negative	trimer_negative	V3_negative	V3_negative
0.83624	trimer_positive	trimer_negative	trimer_negative	V3_negative	V3_negative
0.86316	trimer_positive	trimer_negative	trimer_negative	V3_negative	V3_negative
0.93939	trimer_negative	trimer_positive	trimer_negative	V3_negative	V3_negative
0.94178	trimer_positive	trimer_negative	trimer_negative	V3_negative	V3_negative
0.95973	trimer_negative	trimer_positive	trimer_negative	V3_negative	V3_negative
0.93919	trimer_negative	trimer_positive	trimer_negative	V3_negative	V3_negative
0.98311	trimer_positive	trimer_negative	trimer_negative	V3_negative	V3_negative
0.99322	trimer_negative	trimer_positive	trimer_negative	V3_negative	V3_negative
0.77816	trimer_positive	trimer_positive	trimer_positive	V3_negative	V3_negative
0.82253	trimer_positive	trimer_negative	trimer_negative	V3_negative	V3_negative
0.80205	trimer_positive	trimer_positive	trimer_positive	V3_negative	V3_negative
0.7415	trimer_positive	trimer_negative	trimer_negative	V3_negative	V3_negative
0.7451	trimer_positive	trimer_negative	trimer_negative	V3_negative	V3_negative
0.84797	trimer_positive	trimer_negative	trimer_negative	V3_negative	V3_negative
0.90411	trimer_positive	trimer_negative	trimer_positive	V3_negative	V3_negative
0.97917	trimer_positive	trimer_negative	trimer_negative	V3_negative	V3_negative
0.99322	trimer_positive	trimer_negative	trimer_negative	V3_positive	V3_positive
0.93581	trimer_negative	trimer_positive	trimer_negative	V3_negative	V3_negative
0.97635	trimer_negative	trimer_positive	trimer_negative	V3_negative	V3_negative
0.90722	trimer_negative	trimer_positive	trimer_negative	V3_negative	V3_negative
0.92568	trimer_negative	trimer_positive	trimer_negative	V3_negative	V3_negative
1	trimer_positive	trimer_negative	trimer_negative	V3_negative	V3_negative
0.92617	trimer_positive	trimer_negative	trimer_negative	V3_negative	V3_negative
0.91554	trimer_positive	trimer_negative	trimer_negative	V3_negative	V3_negative
0.86644	trimer_positive	trimer_negative	trimer_negative	V3_negative	V3_negative
0.92833	trimer_positive	trimer_negative	trimer_negative	V3_negative	V3_negative
0.78846	trimer_positive	trimer_negative	trimer_negative	V3_negative	V3_negative
0.9404	trimer_positive	trimer_negative	trimer_negative	V3_negative	V3_negative
0.96259	trimer_negative	trimer_positive	trimer_negative	V3_negative	V3_negative
0.97333	trimer_negative	trimer_positive	trimer_negative	V3_negative	V3_negative
0.89456	trimer_negative	trimer_positive	trimer_positive	V3_negative	V3_positive
0.87543	trimer_negative	trimer_positive	trimer_negative	V3_negative	V3_negative
0.92759	trimer_negative	trimer_negative	trimer_positive	V3_negative	V3_negative
0.94881	trimer_negative	trimer_positive	trimer_negative	V3_negative	V3_negative
0.98635	trimer_positive	trimer_negative	trimer_negative	V3_negative	V3_negative
0.91554	trimer_negative	trimer_positive	trimer_negative	V3_negative	V3_negative
0.87671	trimer_positive	trimer_negative	trimer_positive	V3_negative	V3_negative
0.88014	trimer_positive	trimer_positive	trimer_positive	V3_negative	V3_negative
0.91837	trimer_positive	trimer_negative	trimer_negative	V3_negative	V3_negative
0.88411	trimer_positive	trimer_negative	trimer_negative	V3_negative	V3_negative
0.99659	trimer_negative	trimer_positive	trimer_negative	V3_negative	V3_negative
0.82877	trimer_positive	trimer_negative	trimer_negative	V3_negative	V3_negative
0.84429	trimer_positive	trimer_negative	trimer_negative	V3_negative	V3_negative
0.79791	trimer_positive	trimer_negative	trimer_negative	V3_negative	V3_negative
0.9527	trimer_positive	trimer_negative	trimer_negative	V3_negative	V3_negative
0.89527	trimer_positive	trimer_negative	trimer_negative	V3_negative	V3_negative
0.94295	trimer_positive	trimer_negative	trimer_negative	V3_positive	V3_positive
0.7517	trimer_positive	trimer_positive	trimer_positive	V3_negative	V3_negative
0.7381	trimer_positive	trimer_negative	trimer_negative	V3_negative	V3_negative
0.7381	trimer_positive	trimer_positive	trimer_positive	V3_negative	V3_negative
0.7415	trimer_positive	trimer_negative	trimer_negative	V3_negative	V3_negative
0.77474	trimer_positive	trimer_negative	trimer_negative	V3_negative	V3_negative
0.7517	trimer_positive	trimer_positive	trimer_positive	V3_negative	V3_negative
0.80546	trimer_positive	trimer_positive	trimer_positive	V3_negative	V3_negative
0.80546	trimer_positive	trimer_positive	trimer_positive	V3_negative	V3_negative
0.843	trimer_positive	trimer_positive	trimer_positive	V3_negative	V3_negative
0.89189	trimer_positive	trimer_negative	trimer_negative	V3_negative	V3_negative
0.94314	trimer_positive	trimer_negative	trimer_negative	V3_negative	V3_negative
0.95302	trimer_negative	trimer_positive	trimer_negative	V3_negative	V3_negative
0.94257	trimer_positive	trimer_positive	trimer_negative	V3_positive	V3_positive
0.95349	trimer_positive	trimer_negative	trimer_negative	V3_negative	V3_negative
0.9223	trimer_positive	trimer_negative	trimer_positive	V3_negative	V3_negative
0.96622	trimer_negative	trimer_positive	trimer_negative	V3_negative	V3_negative
0.94237	trimer_positive	trimer_negative	trimer_negative	V3_negative	V3_negative
0.96271	trimer_positive	trimer_negative	trimer_negative	V3_negative	V3_negative
0.98311	trimer_negative	trimer_positive	trimer_negative	V3_negative	V3_negative
0.88235	trimer_negative	trimer_positive	trimer_negative	V3_negative	V3_negative
0.81633	trimer_positive	trimer_negative	trimer_positive	V3_negative	V3_negative
0.98616	trimer_negative	trimer_positive	trimer_negative	V3_negative	V3_negative
0.91497	trimer_positive	trimer_positive	trimer_negative	V3_positive	V3_positive
0.90878	trimer_positive	trimer_negative	trimer_negative	V3_positive	V3_positive
0.92905	trimer_negative	trimer_positive	trimer_negative	V3_negative	V3_negative
0.94898	trimer_negative	trimer_positive	trimer_negative	V3_negative	V3_negative
0.81979	trimer_negative	trimer_negative	trimer_positive	V3_negative	V3_negative
0.98993	trimer_negative	trimer_positive	trimer_negative	V3_negative	V3_negative
0.77627	trimer_negative	trimer_positive	trimer_negative	V3_negative	V3_negative
0.84192	trimer_positive	trimer_negative	trimer_negative	V3_positive	V3_positive
0.74386	trimer_positive	trimer_positive	trimer_positive	V3_negative	V3_negative
0.88014	trimer_positive	trimer_positive	trimer_negative	V3_negative	V3_negative
0.9661	trimer_negative	trimer_positive	trimer_negative	V3_negative	V3_negative
0.84459	trimer_negative	trimer_positive	trimer_negative	V3_negative	V3_negative
0.97288	trimer_negative	trimer_positive	trimer_negative	V3_negative	V3_negative
0.91696	trimer_positive	trimer_negative	trimer_negative	V3_negative	V3_negative
0.94966	trimer_positive	trimer_negative	trimer_negative	V3_positive	V3_positive
0.97973	trimer_negative	trimer_positive	trimer_negative	V3_negative	V3_negative
0.93174	trimer_negative	trimer_positive	trimer_negative	V3_negative	V3_negative
0.8866	trimer_negative	trimer_positive	trimer_negative	V3_negative	V3_negative
0.84536	trimer_negative	trimer_positive	trimer_negative	V3_negative	V3_negative
0.86207	trimer_negative	trimer_positive	trimer_negative	V3_negative	V3_negative
0.84828	trimer_negative	trimer_positive	trimer_negative	V3_positive	V3_positive
0.86552	trimer_negative	trimer_positive	trimer_negative	V3_negative	V3_negative
0.86552	trimer_negative	trimer_positive	trimer_negative	V3_negative	V3_negative
0.87629	trimer_negative	trimer_positive	trimer_negative	V3_negative	V3_negative
0.84536	trimer_negative	trimer_positive	trimer_negative	V3_negative	V3_negative
0.83158	trimer_negative	trimer_positive	trimer_negative	V3_negative	V3_negative
0.85223	trimer_negative	trimer_positive	trimer_negative	V3_negative	V3_negative
0.85223	trimer_negative	trimer_positive	trimer_negative	V3_negative	V3_negative
0.85223	trimer_negative	trimer_positive	trimer_negative	V3_negative	V3_negative
0.85223	trimer_negative	trimer_positive	trimer_negative	V3_negative	V3_negative
0.80634	trimer_negative	trimer_positive	trimer_negative	V3_negative	V3_negative
0.84536	trimer_negative	trimer_positive	trimer_negative	V3_negative	V3_negative
0.8866	trimer_negative	trimer_positive	trimer_negative	V3_negative	V3_negative
0.88316	trimer_negative	trimer_positive	trimer_negative	V3_negative	V3_negative
0.89691	trimer_negative	trimer_positive	trimer_negative	V3_negative	V3_negative
0.84536	trimer_negative	trimer_positive	trimer_negative	V3_negative	V3_negative
0.84536	trimer_negative	trimer_positive	trimer_negative	V3_negative	V3_negative
0.88316	trimer_negative	trimer_positive	trimer_negative	V3_negative	V3_negative
0.88316	trimer_negative	trimer_positive	trimer_negative	V3_negative	V3_negative
0.77703	trimer_negative	trimer_positive	trimer_negative	V3_negative	V3_negative
0.94257	trimer_negative	trimer_positive	trimer_negative	V3_negative	V3_negative
0.96959	trimer_positive	trimer_negative	trimer_negative	V3_negative	V3_negative
0.81017	trimer_negative	trimer_negative	trimer_positive	V3_negative	V3_negative
0.8277	trimer_negative	trimer_positive	trimer_negative	V3_negative	V3_negative
0.82712	trimer_positive	trimer_positive	trimer_negative	V3_positive	V3_positive
0.76871	trimer_positive	trimer_positive	trimer_negative	V3_positive	V3_positive
0.92388	trimer_negative	trimer_positive	trimer_negative	V3_negative	V3_negative
0.74653	trimer_positive	trimer_positive	trimer_positive	V3_negative	V3_negative
0.74306	trimer_positive	trimer_negative	trimer_positive	V3_negative	V3_negative
0.75415	trimer_negative	trimer_positive	trimer_negative	V3_negative	V3_negative
0.75	trimer_negative	trimer_positive	trimer_negative	V3_negative	V3_negative
0.88514	trimer_positive	trimer_negative	trimer_positive	V3_negative	V3_negative
0.89189	trimer_negative	trimer_positive	trimer_negative	V3_negative	V3_negative
0.88514	trimer_negative	trimer_negative	trimer_positive	V3_negative	V3_negative
0.88514	trimer_negative	trimer_negative	trimer_positive	V3_negative	V3_negative
0.86824	trimer_negative	trimer_negative	trimer_positive	V3_negative	V3_negative
0.74915	trimer_negative	trimer_positive	trimer_negative	V3_negative	V3_negative
1	trimer_negative	trimer_positive	trimer_negative	V3_negative	V3_negative
0.91438	trimer_negative	trimer_positive	trimer_negative	V3_negative	V3_negative
0.84354	trimer_positive	trimer_negative	trimer_negative	V3_negative	V3_negative
0.83673	trimer_positive	trimer_negative	trimer_negative	V3_negative	V3_negative
0.86557	trimer_positive	trimer_negative	trimer_negative	V3_negative	V3_negative
0.82474	trimer_negative	trimer_positive	trimer_negative	V3_negative	V3_negative
0.98165	trimer_negative	trimer_positive	trimer_negative	V3_negative	V3_negative
0.7973	trimer_positive	trimer_negative	trimer_negative	V3_negative	V3_negative
0.82373	trimer_positive	trimer_positive	trimer_negative	V3_negative	V3_negative
0.85085	trimer_positive	trimer_negative	trimer_negative	V3_negative	V3_negative
0.85424	trimer_positive	trimer_negative	trimer_negative	V3_negative	V3_negative
0.84746	trimer_positive	trimer_negative	trimer_negative	V3_negative	V3_negative
0.8678	trimer_positive	trimer_negative	trimer_negative	V3_negative	V3_negative
1	trimer_negative	trimer_positive	trimer_negative	V3_negative	V3_negative
0.93197	trimer_negative	trimer_positive	trimer_negative	V3_negative	V3_negative
0.875	trimer_negative	trimer_positive	trimer_negative	V3_negative	V3_negative
0.72368	trimer_negative	trimer_positive	trimer_negative	V3_negative	V3_negative
0.71382	trimer_negative	trimer_positive	trimer_negative	V3_negative	V3_negative
0.81757	trimer_positive	trimer_negative	trimer_negative	V3_negative	V3_negative
0.81757	trimer_positive	trimer_positive	trimer_negative	V3_negative	V3_negative
0.80731	trimer_negative	trimer_positive	trimer_negative	V3_negative	V3_negative
0.72852	trimer_negative	trimer_positive	trimer_negative	V3_negative	V3_negative
0.93581	trimer_negative	trimer_positive	trimer_negative	V3_negative	V3_negative
0.93919	trimer_negative	trimer_negative	trimer_positive	V3_negative	V3_negative
0.84797	trimer_negative	trimer_negative	trimer_positive	V3_negative	V3_negative
0.87458	trimer_positive	trimer_positive	trimer_negative	V3_negative	V3_negative
0.94237	trimer_negative	trimer_negative	trimer_positive	V3_negative	V3_negative
0.94237	trimer_negative	trimer_negative	trimer_positive	V3_negative	V3_negative
0.85382	trimer_negative	trimer_positive	trimer_negative	V3_negative	V3_negative
0.90169	trimer_negative	trimer_positive	trimer_negative	V3_negative	V3_positive
0.9	trimer_positive	trimer_negative	trimer_negative	V3_negative	V3_negative
0.97674	trimer_positive	trimer_positive	trimer_negative	V3_positive	V3_positive
0.85567	trimer_negative	trimer_positive	trimer_negative	V3_negative	V3_negative
0.82818	trimer_positive	trimer_positive	trimer_negative	V3_positive	V3_positive
0.94932	trimer_negative	trimer_negative	trimer_positive	V3_negative	V3_negative
0.9322	trimer_negative	trimer_positive	trimer_negative	V3_negative	V3_negative
0.74658	trimer_negative	trimer_positive	trimer_negative	V3_negative	V3_negative
0.71575	trimer_positive	trimer_positive	trimer_negative	V3_negative	V3_negative
0.83562	trimer_negative	trimer_positive	trimer_negative	V3_negative	V3_negative
0.92617	trimer_positive	trimer_negative	trimer_negative	V3_positive	V3_positive
0.91156	trimer_negative	trimer_positive	trimer_negative	V3_negative	V3_negative
0.95932	trimer_positive	trimer_negative	trimer_negative	V3_positive	V3_positive
1	trimer_negative	trimer_positive	trimer_negative	V3_negative	V3_negative
0.97288	trimer_positive	trimer_negative	trimer_negative	V3_positive	V3_positive
0.91156	trimer_negative	trimer_positive	trimer_negative	V3_negative	V3_negative
0.93197	trimer_positive	trimer_negative	trimer_negative	V3_positive	V3_positive
0.91973	trimer_negative	trimer_positive	trimer_negative	V3_negative	V3_negative
0.92542	trimer_negative	trimer_positive	trimer_negative	V3_negative	V3_negative
1	trimer_positive	trimer_negative	trimer_negative	V3_negative	V3_negative
0.83221	trimer_positive	trimer_negative	trimer_negative	V3_negative	V3_negative
0.82432	trimer_negative	trimer_positive	trimer_negative	V3_negative	V3_negative
0.97635	trimer_positive	trimer_negative	trimer_negative	V3_negative	V3_negative
0.93537	trimer_positive	trimer_negative	trimer_negative	V3_negative	V3_negative
1	trimer_positive	trimer_negative	trimer_negative	V3_negative	V3_negative
0.97619	trimer_positive	trimer_negative	trimer_negative	V3_negative	V3_negative
0.91892	trimer_positive	trimer_positive	trimer_positive	V3_negative	V3_negative
0.96587	trimer_positive	trimer_negative	trimer_negative	V3_negative	V3_negative
0.9966	trimer_positive	trimer_negative	trimer_negative	V3_negative	V3_negative
0.96959	trimer_positive	trimer_positive	trimer_negative	V3_positive	V3_positive
0.98311	trimer_positive	trimer_positive	trimer_negative	V3_negative	V3_negative
0.97611	trimer_positive	trimer_negative	trimer_negative	V3_negative	V3_negative
1	trimer_positive	trimer_negative	trimer_negative	V3_negative	V3_negative
0.96575	trimer_positive	trimer_negative	trimer_negative	V3_negative	V3_negative
0.76451	trimer_positive	trimer_positive	trimer_negative	V3_negative	V3_negative
0.76451	trimer_positive	trimer_negative	trimer_negative	V3_negative	V3_negative
0.73665	trimer_negative	trimer_negative	trimer_positive	V3_negative	V3_negative
0.77133	trimer_positive	trimer_negative	trimer_negative	V3_negative	V3_negative
0.76451	trimer_positive	trimer_negative	trimer_negative	V3_negative	V3_negative
0.76451	trimer_positive	trimer_negative	trimer_negative	V3_negative	V3_negative
0.74403	trimer_positive	trimer_positive	trimer_positive	V3_negative	V3_negative
0.75958	trimer_positive	trimer_negative	trimer_negative	V3_negative	V3_negative
0.72696	trimer_positive	trimer_positive	trimer_positive	V3_negative	V3_negative
0.71672	trimer_positive	trimer_negative	trimer_positive	V3_negative	V3_negative
0.7372	trimer_positive	trimer_negative	trimer_positive	V3_positive	V3_negative
0.93127	trimer_positive	trimer_positive	trimer_negative	V3_positive	V3_positive
0.98983	trimer_positive	trimer_positive	trimer_negative	V3_positive	V3_positive
0.88966	trimer_positive	trimer_positive	trimer_negative	V3_positive	V3_positive
0.95904	trimer_positive	trimer_positive	trimer_positive	V3_positive	V3_positive
0.81119	trimer_positive	trimer_negative	trimer_negative	V3_negative	V3_negative
0.84266	trimer_positive	trimer_negative	trimer_negative	V3_negative	V3_negative
0.83566	trimer_positive	trimer_negative	trimer_negative	V3_negative	V3_negative
0.83566	trimer_positive	trimer_negative	trimer_negative	V3_negative	V3_negative
0.83566	trimer_positive	trimer_negative	trimer_negative	V3_negative	V3_negative
0.82867	trimer_positive	trimer_negative	trimer_negative	V3_negative	V3_negative
0.84615	trimer_positive	trimer_negative	trimer_negative	V3_negative	V3_negative
0.84615	trimer_positive	trimer_negative	trimer_negative	V3_negative	V3_negative
0.76552	trimer_positive	trimer_negative	trimer_negative	V3_negative	V3_negative
0.75862	trimer_positive	trimer_negative	trimer_negative	V3_negative	V3_negative
0.77163	trimer_positive	trimer_negative	trimer_negative	V3_negative	V3_negative
0.77163	trimer_positive	trimer_negative	trimer_negative	V3_negative	V3_negative
0.79167	trimer_positive	trimer_positive	trimer_positive	V3_negative	V3_negative
0.79381	trimer_positive	trimer_positive	trimer_positive	V3_negative	V3_negative
1	trimer_positive	trimer_negative	trimer_negative	V3_negative	V3_negative
0.85274	trimer_positive	trimer_negative	trimer_positive	V3_negative	V3_negative
0.91156	trimer_positive	trimer_negative	trimer_positive	V3_negative	V3_negative
0.85274	trimer_positive	trimer_negative	trimer_positive	V3_negative	V3_negative
1	trimer_positive	trimer_negative	trimer_negative	V3_negative	V3_negative
1	trimer_positive	trimer_negative	trimer_negative	V3_negative	V3_negative
0.8157	trimer_positive	trimer_negative	trimer_negative	V3_negative	V3_negative
0.79522	trimer_positive	trimer_positive	trimer_positive	V3_negative	V3_positive
0.78983	trimer_positive	trimer_negative	trimer_negative	V3_negative	V3_negative
0.77966	trimer_positive	trimer_negative	trimer_negative	V3_negative	V3_negative
0.80339	trimer_positive	trimer_negative	trimer_negative	V3_negative	V3_negative
0.78082	trimer_positive	trimer_negative	trimer_negative	V3_negative	V3_negative
0.75439	trimer_negative	trimer_positive	trimer_negative	V3_negative	V3_negative
0.85714	trimer_positive	trimer_negative	trimer_negative	V3_negative	V3_negative
0.83673	trimer_positive	trimer_negative	trimer_positive	V3_negative	V3_negative
0.92517	trimer_positive	trimer_negative	trimer_negative	V3_negative	V3_negative
0.9966	trimer_positive	trimer_negative	trimer_negative	V3_negative	V3_negative
0.95238	trimer_positive	trimer_negative	trimer_negative	V3_negative	V3_negative
0.94558	trimer_negative	trimer_positive	trimer_negative	V3_negative	V3_negative
0.92203	trimer_positive	trimer_negative	trimer_negative	V3_negative	V3_negative
0.94502	trimer_positive	trimer_negative	trimer_negative	V3_negative	V3_negative
0.88	trimer_positive	trimer_negative	trimer_negative	V3_negative	V3_negative
0.84806	trimer_positive	trimer_negative	trimer_negative	V3_negative	V3_negative
0.93878	trimer_positive	trimer_negative	trimer_negative	V3_negative	V3_negative
0.88255	trimer_positive	trimer_negative	trimer_positive	V3_negative	V3_negative
0.94576	trimer_positive	trimer_negative	trimer_positive	V3_negative	V3_negative
0.96284	trimer_positive	trimer_negative	trimer_negative	V3_negative	V3_negative
0.79452	trimer_negative	trimer_positive	trimer_negative	V3_negative	V3_negative
1	trimer_positive	trimer_negative	trimer_negative	V3_negative	V3_negative
0.78983	trimer_positive	trimer_negative	trimer_negative	V3_negative	V3_negative
0.80678	trimer_negative	trimer_positive	trimer_negative	V3_negative	V3_negative
0.90508	trimer_positive	trimer_negative	trimer_positive	V3_negative	V3_negative
0.87458	trimer_positive	trimer_negative	trimer_positive	V3_negative	V3_negative
0.87285	trimer_negative	trimer_positive	trimer_negative	V3_negative	V3_negative
0.87973	trimer_negative	trimer_positive	trimer_negative	V3_negative	V3_negative
0.94881	trimer_positive	trimer_negative	trimer_negative	V3_negative	V3_negative
0.97635	trimer_positive	trimer_positive	trimer_positive	V3_negative	V3_negative
0.91034	trimer_negative	trimer_positive	trimer_negative	V3_negative	V3_negative
0.97973	trimer_positive	trimer_negative	trimer_negative	V3_negative	V3_negative
0.8931	trimer_positive	trimer_negative	trimer_positive	V3_negative	V3_negative
0.92177	trimer_negative	trimer_positive	trimer_negative	V3_negative	V3_negative
0.93537	trimer_positive	trimer_positive	trimer_negative	V3_negative	V3_negative
0.89456	trimer_positive	trimer_negative	trimer_negative	V3_negative	V3_negative
0.84932	trimer_positive	trimer_negative	trimer_negative	V3_negative	V3_negative
0.9223	trimer_negative	trimer_positive	trimer_negative	V3_negative	V3_negative
0.92784	trimer_positive	trimer_negative	trimer_negative	V3_negative	V3_negative
0.93	trimer_positive	trimer_negative	trimer_positive	V3_negative	V3_negative
0.93	trimer_positive	trimer_negative	trimer_positive	V3_negative	V3_negative
0.84375	trimer_positive	trimer_negative	trimer_negative	V3_negative	V3_negative
0.86254	trimer_positive	trimer_positive	trimer_positive	V3_negative	V3_negative
0.80412	trimer_positive	trimer_positive	trimer_positive	V3_negative	V3_negative
0.80412	trimer_positive	trimer_positive	trimer_positive	V3_negative	V3_negative
0.77003	trimer_positive	trimer_negative	trimer_negative	V3_negative	V3_negative
0.77003	trimer_positive	trimer_negative	trimer_negative	V3_negative	V3_negative
0.73881	trimer_positive	trimer_positive	trimer_positive	V3_negative	V3_negative
0.80935	trimer_positive	trimer_positive	trimer_positive	V3_negative	V3_negative
0.82095	trimer_positive	trimer_negative	trimer_negative	V3_negative	V3_negative
0.94257	trimer_positive	trimer_negative	trimer_negative	V3_negative	V3_negative
0.76923	trimer_negative	trimer_positive	trimer_negative	V3_negative	V3_negative
0.82943	trimer_negative	trimer_positive	trimer_positive	V3_negative	V3_negative
0.83278	trimer_positive	trimer_positive	trimer_positive	V3_negative	V3_negative
0.78595	trimer_negative	trimer_positive	trimer_positive	V3_negative	V3_negative
