# Supplementary material for: Assessing immunogenicity barriers of the HIV-1 envelope trimer
Source: NPJ Vaccines. 2023 Sep 30;8:148. doi: 10.1038/s41541-023-00746-3 (PMC10542815; doi:10.1038/s41541-023-00746-3)
Supplement: Supplementary file 10 — Supplementary dataset for Supplementary Figure 6 [file 41541_2023_746_MOESM10_ESM.xlsx]

## Sheet: Intact ORF
			DANA	Frequency intact ORF (%)
			1	93
			2	97
			3	84
			4	95
			5	66
			1mod	86
			3mod	84
			5mod	95
			6	71
			7	64
			8	61
			9	57

## Sheet: DANA1-5
	DANA	coordinate	plate	length (aa)	alignment_score
	1	A01	1	183	775
	1	A02	1	216	NA
	1	A03	1	183	779
	1	A04	1	181	NA
	1	A05	1	183	779
	1	A06	1	181	NA
	1	A07	1	183	779
	1	A08	1	183	774
	1	A09	1	183	779
	1	A10	1	117	529
	1	A12	1	183	779
	1	B01	1	181	NA
	1	B02	1	181	NA
	1	B03	1	183	779
	1	B04	1	183	779
	1	B05	1	183	779
	1	B06	1	183	761
	1	B07	1	183	778
	1	B08	1	183	774
	1	B09	1	183	779
	1	B10	1	183	773
	1	B12	1	183	778
	1	C01	1	183	782
	1	C02	1	183	772
	1	C04	1	183	780
	1	C05	1	150	648
	1	C06	1	183	769
	1	C07	1	183	779
	1	C08	1	183	782
	1	C09	1	117	530
	1	C10	1	84	NA
	1	C11	1	183	775
	1	C12	1	117	529
	1	D01	1	181	NA
	1	D02	1	183	779
	1	D03	1	183	779
	1	D05	1	183	779
	1	D06	1	183	779
	1	D07	1	183	775
	1	D08	1	183	773
	1	D09	1	183	779
	1	D10	1	179	NA
	1	D11	1	181	NA
	1	D12	1	183	775
	1	E01	1	183	778
	1	E02	1	117	532
	1	E03	1	183	780
	1	E04	1	183	779
	1	E05	1	183	783
	1	E06	1	181	NA
	1	E07	1	183	778
	1	E08	1	183	780
	1	E09	1	183	779
	1	E10	1	183	779
	1	E11	1	183	779
	1	E12	1	181	NA
	1	F01	1	183	778
	1	F02	1	181	NA
	1	F03	1	183	779
	1	F04	1	150	650
	1	F05	1	183	772
	1	F06	1	181	NA
	1	F07	1	183	779
	1	F08	1	183	775
	1	F09	1	183	779
	1	F10	1	181	NA
	1	F11	1	183	781
	1	F12	1	183	775
	1	G01	1	183	779
	1	G02	1	183	782
	1	G03	1	183	778
	1	G04	1	183	779
	1	G05	1	183	779
	1	G06	1	183	776
	1	G07	1	181	NA
	1	G08	1	179	NA
	1	G09	1	183	778
	1	G10	1	183	778
	1	G11	1	117	530
	1	G12	1	183	780
	1	H03	1	183	779
	1	H04	1	117	530
	1	H05	1	183	779
	1	H06	1	183	779
	1	H07	1	150	659
	1	H08	1	183	770
	1	H09	1	183	779
	1	H10	1	183	778
	1	H11	1	150	661
	1	H12	1	183	779
	1	A01	2	183	779
	1	A02	2	117	529
	1	A03	2	183	779
	1	A04	2	183	779
	1	A05	2	183	778
	1	A06	2	183	779
	1	A07	2	183	775
	1	A08	2	183	778
	1	A09	2	117	529
	1	A10	2	150	659
	1	A11	2	84	NA
	1	A12	2	181	NA
	1	B01	2	183	779
	1	B02	2	183	779
	1	B03	2	183	774
	1	B04	2	183	784
	1	B05	2	181	NA
	1	B06	2	183	779
	1	B07	2	183	782
	1	B08	2	183	779
	1	B09	2	183	779
	1	B11	2	183	779
	1	B12	2	183	778
	1	C01	2	181	NA
	1	C02	2	183	779
	1	C03	2	183	779
	1	C04	2	183	779
	1	C05	2	183	779
	1	C06	2	183	779
	1	C07	2	183	779
	1	C08	2	117	530
	1	C09	2	183	775
	1	C10	2	183	779
	1	C11	2	183	779
	1	C12	2	183	775
	1	D01	2	183	779
	1	D02	2	183	780
	1	D04	2	150	659
	1	D05	2	117	532
	1	D06	2	183	778
	1	D07	2	183	778
	1	D08	2	183	772
	1	D09	2	183	770
	1	D10	2	183	779
	1	D11	2	183	779
	1	E01	2	183	779
	1	E02	2	183	779
	1	E03	2	183	779
	1	E04	2	183	778
	1	E05	2	183	779
	1	E06	2	84	NA
	1	E07	2	181	NA
	1	E08	2	183	779
	1	E09	2	183	775
	1	E10	2	181	NA
	1	E11	2	183	779
	1	E12	2	183	775
	1	F01	2	183	778
	1	F02	2	183	779
	1	F03	2	183	779
	1	F05	2	183	769
	1	F06	2	181	NA
	1	F07	2	183	779
	1	F08	2	183	779
	1	F09	2	183	778
	1	F10	2	183	778
	1	F11	2	150	659
	1	F12	2	183	779
	1	G01	2	183	779
	1	G02	2	183	779
	1	G03	2	183	780
	1	G04	2	181	NA
	1	G06	2	183	779
	1	G07	2	183	778
	1	G08	2	117	530
	1	G09	2	150	654
	1	G10	2	150	654
	1	G11	2	183	779
	1	G12	2	183	778
	1	H01	2	150	661
	1	H02	2	183	779
	1	H03	2	183	779
	1	H04	2	183	779
	1	H05	2	117	529
	1	H06	2	84	NA
	1	H07	2	183	779
	1	H08	2	181	NA
	1	H09	2	183	775
	1	H10	2	183	782
	1	H11	2	216	NA
	4	A01	1	183	782
	4	A02	1	183	782
	4	A03	1	183	782
	4	A04	1	183	781
	4	A05	1	150	635
	4	A06	1	183	782
	4	A07	1	183	781
	4	A08	1	183	782
	4	A09	1	183	779
	4	A10	1	151	648
	4	A11	1	183	777
	4	B01	1	183	784
	4	B03	1	183	782
	4	B04	1	183	782
	4	B05	1	183	782
	4	B06	1	183	778
	4	B07	1	183	782
	4	B08	1	183	777
	4	B09	1	183	782
	4	B10	1	183	782
	4	B11	1	183	778
	4	B12	1	183	778
	4	C01	1	183	782
	4	C02	1	183	778
	4	C03	1	183	783
	4	C04	1	117	501
	4	C05	1	117	530
	4	C06	1	183	771
	4	C07	1	183	777
	4	C09	1	183	782
	4	C10	1	183	782
	4	C11	1	183	778
	4	C12	1	183	782
	4	D01	1	183	778
	4	D02	1	183	782
	4	D03	1	183	783
	4	D04	1	183	782
	4	D05	1	149	563.5
	4	D06	1	183	780
	4	D07	1	183	782
	4	D08	1	183	781
	4	D09	1	183	782
	4	D10	1	150	628
	4	D11	1	183	782
	4	D12	1	183	776
	4	E01	1	183	777
	4	E02	1	183	782
	4	E03	1	183	790
	4	E04	1	183	782
	4	E05	1	183	782
	4	E07	1	183	778
	4	E08	1	183	779
	4	E11	1	183	782
	4	E12	1	183	777
	4	F01	1	183	781
	4	F02	1	150	634
	4	F03	1	183	782
	4	F04	1	183	779
	4	F05	1	183	777
	4	F06	1	183	781
	4	F07	1	183	782
	4	F08	1	183	782
	4	F09	1	184	768
	4	F10	1	183	782
	4	F11	1	150	635
	4	F12	1	183	782
	4	G01	1	183	782
	4	G02	1	151	618
	4	G04	1	183	782
	4	G05	1	183	782
	4	G06	1	151	618
	4	G07	1	183	780
	4	G08	1	183	761
	4	G09	1	117	530
	4	G10	1	183	782
	4	G11	1	183	779
	4	G12	1	183	783
	4	H01	1	183	782
	4	H02	1	183	781
	4	H03	1	183	772
	4	H04	1	183	781
	4	H05	1	183	777
	4	H06	1	117	531
	4	H07	1	183	782
	4	H08	1	183	782
	4	H09	1	183	782
	4	H10	1	183	766
	4	H11	1	183	782
	4	A01	2	183	782
	4	A02	2	183	773
	4	A03	2	183	777
	4	A04	2	183	782
	4	A05	2	183	782
	4	A06	2	183	782
	4	A07	2	183	783
	4	A08	2	184	770
	4	A09	2	183	780
	4	A10	2	151	648
	4	A11	2	183	782
	4	A12	2	183	781
	4	B01	2	184	771
	4	B02	2	183	782
	4	B03	2	183	782
	4	B04	2	183	782
	4	B05	2	117	530
	4	B06	2	183	785
	4	B07	2	183	782
	4	B08	2	183	781
	4	B09	2	183	782
	4	B10	2	183	782
	4	B11	2	183	782
	4	B12	2	183	781
	4	C01	2	183	777
	4	C02	2	183	782
	4	C03	2	183	782
	4	C04	2	183	782
	4	C05	2	183	786
	4	C06	2	149	634
	4	C07	2	183	781
	4	C08	2	183	781
	4	C09	2	183	782
	4	C10	2	183	782
	4	C11	2	183	782
	4	C12	2	183	782
	4	D01	2	183	777
	4	D02	2	183	782
	4	D03	2	183	782
	4	D04	2	183	782
	4	D05	2	183	786
	4	D06	2	149	634
	4	D07	2	183	781
	4	D08	2	183	781
	4	D09	2	183	782
	4	D10	2	183	782
	4	D11	2	183	782
	4	D12	2	183	782
	4	E01	2	183	782
	4	E02	2	183	781
	4	E03	2	183	782
	4	E04	2	183	782
	4	E05	2	183	782
	4	E06	2	183	778
	4	E07	2	151	651
	4	E08	2	183	782
	4	E09	2	183	781
	4	E11	2	183	779
	4	E12	2	183	777
	4	F01	2	184	765
	4	F02	2	183	782
	4	F03	2	183	788
	4	F04	2	183	782
	4	F05	2	183	777
	4	F06	2	183	781
	4	F07	2	183	779
	4	F08	2	183	782
	4	F09	2	183	782
	4	F10	2	150	645
	4	F11	2	183	778
	4	F12	2	182	655
	4	G01	2	183	782
	4	G02	2	183	782
	4	G03	2	183	782
	4	G04	2	183	782
	4	G05	2	183	775
	4	G06	2	150	661
	4	G07	2	183	780
	4	G08	2	183	782
	4	G09	2	183	782
	4	G10	2	183	782
	4	G11	2	183	781
	4	G12	2	183	780
	4	H01	2	183	782
	4	H02	2	183	778
	4	H03	2	183	774
	4	H04	2	183	778
	4	H05	2	183	782
	4	H07	2	183	778
	4	H08	2	183	780
	4	H09	2	183	782
	4	H10	2	183	782
	4	H11	2	183	787
	4	H12	2	183	780
	2	A01	1	183	772
	2	A02	1	183	781
	2	A03	1	150	634
	2	A04	1	183	767
	2	A05	1	150	645
	2	A06	1	183	779
	2	A07	1	183	780
	2	A08	1	183	770
	2	A09	1	183	776
	2	A10	1	183	780
	2	A11	1	183	781
	2	A12	1	183	784
	2	B01	1	183	774
	2	B02	1	150	663
	2	B03	1	183	784
	2	B04	1	183	781
	2	B05	1	183	780
	2	B06	1	183	780
	2	B07	1	117	534
	2	B08	1	183	778
	2	B09	1	183	770
	2	B10	1	183	780
	2	B11	1	183	776
	2	B12	1	183	776
	2	C01	1	183	782
	2	C02	1	183	767
	2	C03	1	183	770
	2	C04	1	150	633
	2	C05	1	183	771
	2	C06	1	183	763
	2	C07	1	183	778
	2	C08	1	183	778
	2	C09	1	183	776
	2	C10	1	150	654
	2	C11	1	183	785
	2	C12	1	183	784
	2	D01	1	183	759
	2	D02	1	183	783
	2	D04	1	150	647
	2	D05	1	117	507
	2	D06	1	150	644
	2	D07	1	155	NA
	2	D08	1	183	776
	2	D09	1	183	778
	2	D10	1	183	772
	2	D11	1	183	780
	2	D12	1	149	642
	2	E01	1	183	780
	2	E02	1	184	756
	2	E03	1	150	643
	2	E04	1	183	782
	2	E05	1	183	770
	2	E06	1	183	783
	2	E07	1	183	782
	2	E08	1	183	779
	2	E09	1	183	763
	2	E10	1	183	772
	2	E11	1	183	776
	2	E12	1	150	650
	2	F01	1	183	779
	2	F02	1	183	771
	2	F03	1	183	763
	2	F04	1	183	772
	2	F05	1	183	772
	2	F07	1	183	779
	2	F08	1	150	657
	2	F09	1	183	782
	2	F10	1	199	NA
	2	F11	1	183	772
	2	F12	1	183	773
	2	G01	1	183	775
	2	G02	1	183	766
	2	G03	1	183	779
	2	G04	1	150	634
	2	G05	1	183	782
	2	G06	1	183	782
	2	G07	1	183	784
	2	G09	1	183	784
	2	G10	1	183	783
	2	G11	1	150	651
	2	G12	1	183	782
	2	H01	1	183	773
	2	H03	1	183	782
	2	H04	1	150	657
	2	H05	1	183	776
	2	H06	1	183	779
	2	H07	1	183	774
	2	H08	1	183	784
	2	H09	1	150	659
	2	H10	1	183	780
	2	H11	1	183	766
	2	H12	1	183	766
	2	A01	2	183	770
	2	A02	2	183	776
	2	A03	2	183	776
	2	A04	2	183	779
	2	A05	2	183	779
	2	A06	2	183	772
	2	A07	2	150	650
	2	A08	2	183	771
	2	A09	2	150	639
	2	A10	2	183	767
	2	A11	2	183	760
	2	A12	2	183	783
	2	B01	2	183	780
	2	B02	2	183	763
	2	B03	2	183	772
	2	B04	2	183	760
	2	B05	2	183	784
	2	B06	2	183	776
	2	B07	2	183	781
	2	B08	2	183	779
	2	B09	2	183	785
	2	B10	2	183	767
	2	B11	2	183	782
	2	B12	2	183	780
	2	C01	2	183	772
	2	C02	2	183	779
	2	C03	2	183	773
	2	C04	2	183	781
	2	C05	2	183	771
	2	C06	2	183	780
	2	C07	2	183	781
	2	C08	2	149	638
	2	C09	2	183	777
	2	C10	2	150	654
	2	C11	2	183	783
	2	C12	2	183	782
	2	D01	2	183	780
	2	D02	2	183	778
	2	D03	2	183	773
	2	D04	2	183	770
	2	D05	2	183	782
	2	D06	2	183	775
	2	D07	2	183	781
	2	D09	2	183	765
	2	D10	2	150	654
	2	D11	2	183	782
	2	D12	2	183	782
	2	E01	2	183	784
	2	E02	2	183	776
	2	E03	2	183	783
	2	E05	2	183	778
	2	E06	2	183	778
	2	E07	2	150	661
	2	E08	2	183	773
	2	E09	2	183	762
	2	E10	2	216	NA
	2	E11	2	183	783
	2	E12	2	183	779
	2	F01	2	183	772
	2	F02	2	150	664
	2	F03	2	150	633
	2	F04	2	150	654
	2	F05	2	117	531
	2	F06	2	183	778
	2	F07	2	183	772
	2	F08	2	183	764
	2	F09	2	183	779
	2	F10	2	150	644
	2	F11	2	183	777
	2	F12	2	183	781
	2	G01	2	183	782
	2	G02	2	117	506
	2	G03	2	183	770
	2	G04	2	150	666
	2	G05	2	183	776
	2	G06	2	150	650
	2	G07	2	183	761
	2	G08	2	183	771
	2	G09	2	183	772
	2	G10	2	183	782
	2	G11	2	183	772
	2	G12	2	150	656
	2	H01	2	183	781
	2	H02	2	184	762
	2	H03	2	183	784
	2	H04	2	183	770
	2	H05	2	183	779
	2	H06	2	150	650
	2	H07	2	150	655
	2	H08	2	183	771
	2	H09	2	183	773
	2	H10	2	183	781
	2	H11	2	150	654
	3	A01	1	150	669
	3	A04	1	117	525
	3	A05	1	150	653
	3	A06	1	150	656
	3	A07	1	150	656
	3	A08	1	150	662
	3	A09	1	118	524
	3	A10	1	118	504
	3	A11	1	183	778
	3	B01	1	150	652
	3	B02	1	150	659
	3	B04	1	150	660
	3	B05	1	150	657
	3	B06	1	149	533.5
	3	B07	1	150	644
	3	B08	1	150	652
	3	B09	1	150	652
	3	B10	1	150	647
	3	B11	1	150	664
	3	B12	1	117	532
	3	C01	1	162	NA
	3	C02	1	150	633
	3	C03	1	150	662
	3	C04	1	150	660
	3	C05	1	150	657
	3	C06	1	150	654
	3	C07	1	150	641
	3	C08	1	150	653
	3	C10	1	183	779
	3	C11	1	150	661
	3	C12	1	150	651
	3	D01	1	150	648
	3	D02	1	150	652
	3	D03	1	150	635
	3	D04	1	150	654
	3	D05	1	183	777
	3	D06	1	213	NA
	3	D08	1	150	653
	3	D09	1	150	658
	3	D10	1	183	757
	3	D11	1	150	573
	3	D12	1	150	651
	3	E01	1	150	642
	3	E02	1	150	633
	3	E04	1	150	656
	3	E05	1	150	648
	3	E06	1	150	656
	3	E07	1	150	659
	3	E08	1	150	639
	3	E09	1	162	NA
	3	E10	1	183	781
	3	E11	1	150	645
	3	F01	1	150	650
	3	F02	1	147	NA
	3	F03	1	183	763
	3	F04	1	150	666
	3	F05	1	150	638
	3	F08	1	183	762
	3	F09	1	150	655
	3	F10	1	150	654
	3	F11	1	150	653
	3	F12	1	183	784
	3	G01	1	150	658
	3	G02	1	150	651
	3	G03	1	150	658
	3	G04	1	151	642
	3	G05	1	150	644
	3	G06	1	183	766
	3	G07	1	150	664
	3	G08	1	150	655
	3	G09	1	117	486
	3	G10	1	150	657
	3	G11	1	150	643
	3	G12	1	150	655
	3	H01	1	183	784
	3	H03	1	150	658
	3	H05	1	150	635
	3	H06	1	150	659
	3	H07	1	183	778
	3	H08	1	150	663
	3	H10	1	150	653
	3	H11	1	150	653
	3	H12	1	150	655
	3	A01	2	183	784
	3	A02	2	183	775
	3	A03	2	183	779
	3	A04	2	150	660
	3	A05	2	150	647
	3	A07	2	150	649
	3	A08	2	183	765
	3	A09	2	150	653
	3	A10	2	150	648
	3	A11	2	150	657
	3	A12	2	150	657
	3	B02	2	183	787
	3	B03	2	150	644
	3	B04	2	183	781
	3	B05	2	150	660
	3	B06	2	150	641
	3	B07	2	162	NA
	3	B08	2	183	779
	3	B09	2	150	656
	3	B10	2	151	641
	3	B11	2	150	664
	3	B12	2	117	532
	3	C01	2	183	765
	3	C02	2	150	633
	3	C03	2	183	787
	3	C04	2	150	661
	3	C05	2	150	667
	3	C06	2	150	644
	3	C08	2	150	661
	3	C09	2	150	651
	3	C10	2	150	649
	3	C11	2	150	659
	3	C12	2	150	652
	3	D02	2	150	629
	3	D05	2	150	655
	3	D06	2	150	653
	3	D07	2	150	660
	3	D08	2	150	653
	3	D09	2	150	650
	3	D10	2	150	662
	3	D11	2	150	661
	3	D12	2	150	652
	3	E01	2	150	638
	3	E02	2	183	744
	3	E03	2	150	665
	3	E05	2	150	648
	3	E08	2	150	643
	3	E09	2	150	647
	3	E11	2	150	642
	3	F01	2	150	655
	3	F02	2	150	655
	3	F03	2	150	617
	3	F04	2	150	659
	3	F05	2	183	778
	3	F06	2	150	653
	3	F07	2	150	657
	3	F08	2	150	665
	3	F11	2	150	657
	3	F12	2	183	784
	3	G01	2	150	651
	3	G02	2	150	651
	3	G03	2	150	631
	3	G04	2	150	644
	3	G06	2	150	647
	3	G08	2	150	657
	3	G09	2	117	508
	3	G10	2	150	660
	3	G11	2	150	654
	3	G12	2	117	464
	3	H01	2	150	641
	3	H02	2	150	640
	3	H03	2	150	663
	3	H04	2	150	635
	3	H05	2	150	657
	3	H06	2	150	649
	3	H08	2	150	647
	3	H09	2	129	NA
	3	H11	2	150	654
	5	A01	1	150	652
	5	A02	1	150	654
	5	A03	1	145	NA
	5	A04	1	150	660
	5	A05	1	183	778
	5	A07	1	145	NA
	5	A08	1	150	660
	5	A09	1	150	666
	5	A10	1	150	664
	5	A12	1	166	NA
	5	B02	1	183	769
	5	B03	1	150	660
	5	B06	1	150	656
	5	B07	1	150	654
	5	B08	1	183	783
	5	B09	1	145	NA
	5	B10	1	149	535.5
	5	B11	1	150	658
	5	B12	1	150	642
	5	C01	1	150	642
	5	C03	1	150	657
	5	C04	1	150	660
	5	C05	1	183	771
	5	C06	1	150	655
	5	C09	1	150	654
	5	C11	1	150	659
	5	C12	1	183	784
	5	D01	1	183	778
	5	D04	1	150	640
	5	D05	1	150	662
	5	D06	1	150	657
	5	D07	1	150	653
	5	D08	1	145	NA
	5	D09	1	183	784
	5	D10	1	183	772
	5	D11	1	150	645
	5	D12	1	150	636
	5	E01	1	117	501
	5	E02	1	150	655
	5	E07	1	183	774
	5	E09	1	150	647
	5	E10	1	166	NA
	5	E11	1	150	655
	5	F02	1	117	530
	5	F04	1	150	651
	5	F05	1	150	622
	5	F06	1	150	648
	5	F09	1	150	541
	5	F11	1	183	777
	5	G01	1	150	656
	5	G02	1	183	771
	5	G03	1	150	669
	5	G04	1	183	783
	5	G05	1	183	780
	5	G06	1	150	655
	5	G08	1	150	625
	5	G09	1	150	649
	5	G10	1	117	531
	5	G11	1	150	652
	5	G12	1	150	659
	5	H01	1	183	780
	5	H04	1	150	664
	5	H05	1	150	647
	5	H06	1	183	785
	5	H07	1	150	651
	5	A02	2	183	765
	5	A04	2	150	666
	5	A05	2	150	657
	5	A07	2	150	625
	5	A09	2	150	631
	5	A10	2	183	778
	5	B01	2	150	632
	5	B02	2	150	664
	5	B03	2	150	658
	5	B04	2	183	784
	5	B05	2	183	770
	5	B06	2	150	654
	5	B09	2	149	632
	5	B10	2	150	668
	5	C01	2	150	647
	5	C02	2	150	659
	5	C03	2	183	779
	5	C07	2	150	641
	5	C10	2	117	528
	5	C11	2	145	NA
	5	C12	2	150	648
	5	D02	2	150	654
	5	D03	2	150	666
	5	D04	2	150	647
	5	D06	2	117	527
	5	D07	2	183	775
	5	D08	2	183	785
	5	D10	2	183	786
	5	D11	2	184	747
	5	D12	2	150	664
	5	E01	2	150	665
	5	E02	2	183	778
	5	E04	2	149	648
	5	E05	2	150	558
	5	E06	2	150	659
	5	E07	2	183	783
	5	E08	2	150	640
	5	E09	2	150	619
	5	E10	2	150	663
	5	E12	2	150	653
	5	F01	2	150	665
	5	F02	2	150	558
	5	F04	2	150	644
	5	F05	2	149	501.5
	5	F09	2	150	647
	5	F10	2	150	660
	5	G02	2	150	612
	5	G03	2	150	664
	5	G04	2	150	640
	5	G05	2	150	660
	5	G06	2	150	639
	5	G07	2	117	536
	5	G08	2	149	632
	5	G09	2	117	507
	5	G11	2	183	765
	5	G12	2	183	769
	5	H01	2	150	597
	5	H02	2	183	766
	5	H03	2	183	782
	5	H04	2	150	656
	5	H06	2	150	653
	5	H09	2	117	530
	5	H11	2	150	656

## Sheet: DANA mod
	DANA	coordinate	plate	length (aa)	alignment score
	5mod	A01	1	183	780
	5mod	A02	1	183	757
	5mod	A03	1	183	761
	5mod	A04	1	183	783
	5mod	A05	1	249	NA
	5mod	A06	1	150	663
	5mod	A07	1	183	782
	5mod	A08	1	183	782
	5mod	A09	1	183	782
	5mod	A10	1	183	770
	5mod	A11	1	183	782
	5mod	A12	1	183	782
	5mod	B01	1	183	780
	5mod	B02	1	183	778
	5mod	B03	1	183	782
	5mod	B04	1	150	663
	5mod	B05	1	183	764
	5mod	B06	1	183	767
	5mod	B07	1	183	770
	5mod	B08	1	150	648
	5mod	B09	1	183	756
	5mod	B10	1	183	746
	5mod	B11	1	183	780
	5mod	B12	1	150	654
	5mod	C01	1	183	763
	5mod	C02	1	183	776
	5mod	C03	1	182	761
	5mod	C04	1	183	769
	5mod	C05	1	183	776
	5mod	C06	1	183	782
	5mod	C07	1	183	767
	5mod	C08	1	183	758
	5mod	C09	1	183	781
	5mod	C10	1	84	NA
	5mod	C11	1	183	782
	5mod	C12	1	183	782
	5mod	D01	1	183	783
	5mod	D02	1	183	765
	5mod	D03	1	183	767
	5mod	D04	1	183	782
	5mod	D05	1	150	630
	5mod	D06	1	183	765
	5mod	D07	1	183	780
	5mod	D08	1	183	782
	5mod	D09	1	183	782
	5mod	D10	1	183	769
	5mod	D11	1	183	757
	5mod	D12	1	183	778
	5mod	E01	1	150	663
	5mod	E02	1	183	775
	5mod	E03	1	183	782
	5mod	E04	1	183	773
	5mod	E05	1	183	771
	5mod	E06	1	182	765
	5mod	E07	1	183	765
	5mod	E08	1	183	764
	5mod	E09	1	183	757
	5mod	E10	1	183	776
	5mod	E11	1	183	782
	5mod	F01	1	150	666
	5mod	F02	1	183	680
	5mod	F03	1	148	NA
	5mod	F04	1	183	769
	5mod	F05	1	183	779
	5mod	F06	1	183	790
	5mod	F07	1	183	782
	5mod	F08	1	183	777
	5mod	F10	1	150	648
	5mod	F11	1	183	778
	5mod	F12	1	150	660
	5mod	G01	1	183	780
	5mod	G02	1	183	763
	5mod	G03	1	183	784
	5mod	G04	1	150	662
	5mod	G05	1	183	782
	5mod	G06	1	183	770
	5mod	G08	1	183	764
	5mod	G09	1	183	777
	5mod	G10	1	183	784
	5mod	G11	1	183	782
	5mod	G12	1	183	777
	5mod	H01	1	182	758
	5mod	H02	1	183	782
	5mod	H03	1	150	661
	5mod	H04	1	183	776
	5mod	H05	1	183	780
	5mod	H06	1	183	767
	5mod	H09	1	183	770
	5mod	H10	1	183	767
	5mod	H12	1	183	782
	5mod	A01	2	150	648
	5mod	A02	2	150	654
	5mod	A03	2	183	787
	5mod	A04	2	183	770
	5mod	A05	2	183	762
	5mod	A06	2	183	780
	5mod	A07	2	84	NA
	5mod	A08	2	183	779
	5mod	A09	2	183	787
	5mod	A10	2	183	770
	5mod	A11	2	183	788
	5mod	A12	2	183	782
	5mod	B01	2	183	760
	5mod	B02	2	183	782
	5mod	B03	2	183	776
	5mod	B04	2	183	752
	5mod	B05	2	183	780
	5mod	B06	2	183	782
	5mod	B07	2	183	781
	5mod	B08	2	183	782
	5mod	B10	2	183	774
	5mod	B11	2	183	764
	5mod	B12	2	117	530
	5mod	C01	2	183	782
	5mod	C02	2	183	782
	5mod	C03	2	183	778
	5mod	C04	2	150	613
	5mod	C05	2	183	783
	5mod	C06	2	183	781
	5mod	C07	2	183	759
	5mod	C08	2	183	783
	5mod	C09	2	183	790
	5mod	C10	2	183	780
	5mod	C11	2	183	768
	5mod	C12	2	183	771
	5mod	D01	2	150	658
	5mod	D02	2	183	782
	5mod	D03	2	183	764
	5mod	D04	2	183	779
	5mod	D05	2	183	782
	5mod	D06	2	182	765
	5mod	D07	2	183	770
	5mod	D08	2	150	663
	5mod	D09	2	183	784
	5mod	D10	2	182	765
	5mod	D11	2	183	783
	5mod	D12	2	183	777
	5mod	E01	2	150	663
	5mod	E02	2	183	758
	5mod	E03	2	183	777
	5mod	E04	2	183	783
	5mod	E05	2	150	660
	5mod	E06	2	150	632
	5mod	E07	2	183	783
	5mod	E08	2	183	767
	5mod	E09	2	150	648
	5mod	E10	2	183	782
	5mod	E11	2	183	787
	5mod	E12	2	183	772
	5mod	F01	2	183	782
	5mod	F02	2	183	768
	5mod	F04	2	150	663
	5mod	F05	2	183	774
	5mod	F07	2	183	770
	5mod	F08	2	183	758
	5mod	F09	2	183	780
	5mod	F10	2	183	780
	5mod	F11	2	183	773
	5mod	F12	2	183	758
	5mod	G01	2	183	773
	5mod	G02	2	183	783
	5mod	G03	2	183	783
	5mod	G04	2	183	780
	5mod	G05	2	183	781
	5mod	G06	2	183	782
	5mod	G07	2	183	778
	5mod	G08	2	183	782
	5mod	G09	2	150	663
	5mod	G10	2	150	662
	5mod	G11	2	150	663
	5mod	G12	2	117	530
	5mod	H01	2	183	782
	5mod	H02	2	183	784
	5mod	H03	2	183	782
	5mod	H04	2	183	782
	5mod	H05	2	183	779
	5mod	H06	2	183	765
	5mod	H08	2	216	NA
	5mod	H09	2	150	647
	5mod	H10	2	183	778
	5mod	H11	2	183	770
	1mod	A01	1	183	784
	1mod	A02	1	150	655
	1mod	A03	1	183	780
	1mod	A04	1	183	782
	1mod	A05	1	182	736
	1mod	A06	1	183	788
	1mod	A07	1	183	781
	1mod	A08	1	183	776
	1mod	A09	1	150	656
	1mod	A12	1	183	778
	1mod	B01	1	183	783
	1mod	B03	1	183	763
	1mod	B04	1	183	772
	1mod	B05	1	183	784
	1mod	B06	1	117	528
	1mod	B08	1	183	784
	1mod	B10	1	183	782
	1mod	B11	1	150	656
	1mod	B12	1	183	782
	1mod	C01	1	183	788
	1mod	C02	1	183	761
	1mod	C03	1	183	781
	1mod	C04	1	183	783
	1mod	C05	1	150	653
	1mod	C06	1	117	528
	1mod	C07	1	183	782
	1mod	C08	1	150	666
	1mod	C09	1	183	782
	1mod	C10	1	183	780
	1mod	C11	1	150	661
	1mod	D01	1	183	775
	1mod	D02	1	151	621
	1mod	D03	1	183	763
	1mod	D04	1	150	656
	1mod	D05	1	183	773
	1mod	D06	1	150	627
	1mod	D07	1	183	790
	1mod	D08	1	183	777
	1mod	D09	1	183	782
	1mod	D10	1	183	774
	1mod	D12	1	183	784
	1mod	E01	1	150	655
	1mod	E02	1	150	657
	1mod	E03	1	183	777
	1mod	E04	1	150	655
	1mod	E05	1	184	771
	1mod	E06	1	183	783
	1mod	E07	1	150	655
	1mod	E09	1	183	782
	1mod	E10	1	150	659
	1mod	E11	1	150	661
	1mod	E12	1	150	665
	1mod	F01	1	183	779
	1mod	F03	1	183	782
	1mod	F04	1	150	655
	1mod	F05	1	184	771
	1mod	F06	1	150	651
	1mod	F07	1	183	781
	1mod	F08	1	183	781
	1mod	F09	1	183	784
	1mod	F10	1	183	765
	1mod	F11	1	183	784
	1mod	F12	1	183	782
	1mod	G02	1	183	785
	1mod	G03	1	150	656
	1mod	G04	1	183	784
	1mod	G05	1	183	783
	1mod	G06	1	150	653
	1mod	G07	1	183	790
	1mod	G08	1	183	753
	1mod	G09	1	183	782
	1mod	G10	1	183	761
	1mod	G11	1	183	770
	1mod	H01	1	183	789
	1mod	H02	1	183	780
	1mod	H03	1	183	767
	1mod	H04	1	150	643
	1mod	H05	1	183	776
	1mod	H06	1	183	782
	1mod	H08	1	150	653
	1mod	H09	1	150	664
	1mod	H10	1	183	777
	1mod	A01	2	183	782
	1mod	A02	2	183	784
	1mod	A03	2	150	654
	1mod	A06	2	183	780
	1mod	A08	2	183	784
	1mod	A10	2	150	661
	1mod	A11	2	183	777
	1mod	B01	2	150	665
	1mod	B02	2	183	781
	1mod	B03	2	183	778
	1mod	B04	2	183	779
	1mod	B05	2	183	784
	1mod	B06	2	150	655
	1mod	B07	2	183	761
	1mod	B08	2	150	653
	1mod	B10	2	183	780
	1mod	B11	2	183	781
	1mod	B12	2	183	782
	1mod	C01	2	183	774
	1mod	C02	2	183	778
	1mod	C03	2	183	784
	1mod	C04	2	183	783
	1mod	C05	2	183	783
	1mod	C06	2	183	784
	1mod	C07	2	183	789
	1mod	C08	2	183	767
	1mod	C09	2	150	640
	1mod	C11	2	183	783
	1mod	C12	2	183	782
	1mod	D01	2	183	782
	1mod	D02	2	183	783
	1mod	D04	2	183	777
	1mod	D05	2	183	782
	1mod	D06	2	183	774
	1mod	D07	2	183	767
	1mod	D08	2	183	784
	1mod	D10	2	183	784
	1mod	D11	2	184	760
	1mod	D12	2	150	658
	1mod	E01	2	117	513
	1mod	E02	2	183	789
	1mod	E03	2	183	784
	1mod	E05	2	183	782
	1mod	E06	2	183	774
	1mod	E07	2	183	782
	1mod	E08	2	183	780
	1mod	E09	2	183	784
	1mod	E10	2	150	647
	1mod	E11	2	183	782
	1mod	E12	2	183	780
	1mod	F02	2	183	765
	1mod	F03	2	183	764
	1mod	F04	2	183	777
	1mod	F05	2	150	655
	1mod	F06	2	183	764
	1mod	F07	2	183	786
	1mod	F08	2	183	782
	1mod	F09	2	183	769
	1mod	F10	2	183	784
	1mod	F11	2	184	760
	1mod	F12	2	183	783
	1mod	G01	2	183	781
	1mod	G03	2	150	654
	1mod	G04	2	183	789
	1mod	G05	2	183	784
	1mod	G06	2	183	728
	1mod	G07	2	183	780
	1mod	G09	2	183	782
	1mod	G10	2	183	754
	1mod	G11	2	183	776
	1mod	G12	2	183	761
	1mod	H01	2	183	756
	1mod	H02	2	183	782
	1mod	H03	2	183	787
	1mod	H04	2	183	776
	1mod	H05	2	183	782
	1mod	H06	2	150	649
	1mod	H07	2	183	774
	1mod	H08	2	183	782
	1mod	H09	2	183	761
	1mod	H10	2	183	784
	3mod	A01	1	NA	774
	3mod	A01	2	NA	768
	3mod	A02	1	NA	769
	3mod	A03	1	NA	759
	3mod	A03	2	NA	687
	3mod	A04	1	NA	662
	3mod	A05	1	NA	777
	3mod	A05	2	NA	773
	3mod	A06	1	NA	757
	3mod	A06	2	NA	766
	3mod	A07	1	NA	773
	3mod	A07	2	NA	764
	3mod	A08	1	NA	764
	3mod	A08	2	NA	772
	3mod	A09	1	NA	766
	3mod	A09	2	NA	669
	3mod	A10	1	NA	773
	3mod	A11	1	NA	766
	3mod	A11	2	NA	645
	3mod	A12	1	NA	769
	3mod	A12	2	NA	682
	3mod	B01	1	NA	766
	3mod	B01	2	NA	769
	3mod	B02	1	NA	764
	3mod	B03	2	NA	537.5
	3mod	B04	1	NA	668
	3mod	B04	2	NA	NA
	3mod	B05	1	NA	770
	3mod	B05	2	NA	773
	3mod	B06	1	NA	529
	3mod	B06	2	NA	645
	3mod	B07	1	NA	769
	3mod	B07	2	NA	NA
	3mod	B08	1	NA	780
	3mod	B08	2	NA	773
	3mod	B10	1	NA	662
	3mod	B10	2	NA	NA
	3mod	B11	2	NA	784
	3mod	B12	1	NA	773
	3mod	B12	2	NA	780
	3mod	C01	1	NA	777
	3mod	C02	1	NA	766
	3mod	C02	2	NA	499
	3mod	C03	2	NA	637
	3mod	C04	1	NA	769
	3mod	C05	1	NA	640
	3mod	C05	2	NA	784
	3mod	C06	1	NA	669
	3mod	C07	1	NA	773
	3mod	C07	2	NA	766
	3mod	C08	1	NA	773
	3mod	C09	1	NA	767
	3mod	C09	2	NA	759
	3mod	C10	1	NA	774
	3mod	C10	2	NA	773
	3mod	C11	1	NA	773
	3mod	C12	1	NA	773
	3mod	C12	2	NA	738
	3mod	D01	1	NA	667
	3mod	D01	2	NA	NA
	3mod	D02	1	NA	771
	3mod	D02	2	NA	784
	3mod	D03	1	NA	773
	3mod	D03	2	NA	769
	3mod	D04	1	NA	640
	3mod	D04	2	NA	773
	3mod	D05	1	NA	657
	3mod	D05	2	NA	626
	3mod	D06	1	NA	783
	3mod	D06	2	NA	698
	3mod	D07	1	NA	684
	3mod	D07	2	NA	662
	3mod	D08	1	NA	775
	3mod	D08	2	NA	NA
	3mod	D09	1	NA	682
	3mod	D09	2	NA	775
	3mod	D10	1	NA	771
	3mod	D10	2	NA	715
	3mod	D11	1	NA	766
	3mod	D11	2	NA	781
	3mod	D12	1	NA	703
	3mod	D12	2	NA	769
	3mod	E01	2	NA	762
	3mod	E02	2	NA	707
	3mod	E03	1	NA	782
	3mod	E03	2	NA	773
	3mod	E04	1	NA	NA
	3mod	E04	2	NA	766
	3mod	E05	1	NA	725
	3mod	E05	2	NA	763
	3mod	E06	2	NA	695
	3mod	E07	1	NA	771
	3mod	E07	2	NA	748
	3mod	E08	1	NA	784
	3mod	E08	2	NA	783
	3mod	E09	1	NA	NA
	3mod	E10	1	NA	765
	3mod	E10	2	NA	727
	3mod	E11	1	NA	631
	3mod	E11	2	NA	774
	3mod	E12	1	NA	769
	3mod	F01	1	NA	769
	3mod	F02	2	NA	678
	3mod	F03	1	NA	NA
	3mod	F03	2	NA	653
	3mod	F04	1	NA	770
	3mod	F04	2	NA	773
	3mod	F05	1	NA	770
	3mod	F05	2	NA	NA
	3mod	F06	1	NA	769
	3mod	F06	2	NA	773
	3mod	F07	1	NA	769
	3mod	F07	2	NA	777
	3mod	F08	1	NA	693
	3mod	F08	2	NA	765
	3mod	F09	1	NA	773
	3mod	F09	2	NA	769
	3mod	F10	1	NA	782
	3mod	F10	2	NA	780
	3mod	F11	1	NA	766
	3mod	F11	2	NA	708
	3mod	F12	1	NA	652
	3mod	F12	2	NA	693
	3mod	G01	1	NA	784
	3mod	G01	2	NA	769
	3mod	G02	2	NA	548
	3mod	G03	1	NA	683
	3mod	G03	2	NA	773
	3mod	G04	1	NA	650
	3mod	G04	2	NA	782
	3mod	G05	2	NA	743
	3mod	G06	1	NA	668.5
	3mod	G06	2	NA	769
	3mod	G07	1	NA	590.5
	3mod	G08	1	NA	778
	3mod	G08	2	NA	779
	3mod	G09	1	NA	473.5
	3mod	G09	2	NA	771
	3mod	G11	1	NA	669
	3mod	G11	2	NA	626
	3mod	G12	1	NA	773
	3mod	G12	2	NA	532
	3mod	H01	1	NA	NA
	3mod	H01	2	NA	669
	3mod	H02	1	NA	760
	3mod	H02	2	NA	713.5
	3mod	H03	2	NA	768
	3mod	H04	1	NA	624
	3mod	H04	2	NA	668
	3mod	H05	1	NA	766
	3mod	H05	2	NA	662.5
	3mod	H06	1	NA	766
	3mod	H06	2	NA	771
	3mod	H07	1	NA	770
	3mod	H07	2	NA	748
	3mod	H08	1	NA	775
	3mod	H08	2	NA	681.5
	3mod	H09	2	NA	782
	3mod	H10	1	NA	637
	3mod	H11	1	NA	769
	3mod	H12	1	NA	769

## Sheet: DANA6-9
	DANA	coordinate	plate	length (aa)	alignment score
	6	A01	1	NA	658
	6	A01	2	NA	665
	6	A02	2	NA	523.5
	6	A03	1	NA	567
	6	A03	2	NA	544.5
	6	A04	2	NA	533.5
	6	A05	1	NA	538
	6	A06	1	NA	NA
	6	A07	1	NA	547.5
	6	A07	2	NA	639
	6	A08	1	NA	556
	6	A08	2	NA	630
	6	A09	2	NA	661
	6	A10	1	NA	531
	6	A11	1	NA	531
	6	A11	2	NA	551.5
	6	A12	1	NA	659
	6	A12	2	NA	NA
	6	B01	1	NA	659
	6	B01	2	NA	587
	6	B03	1	NA	430
	6	B03	2	NA	537
	6	B04	1	NA	656
	6	B05	1	NA	659
	6	B05	2	NA	648
	6	B06	1	NA	654
	6	B06	2	NA	615
	6	B07	1	NA	485
	6	B08	2	NA	662
	6	B09	1	NA	533
	6	B09	2	NA	568
	6	B10	2	NA	NA
	6	B12	2	NA	647
	6	C02	2	NA	521
	6	C03	1	NA	653
	6	C03	2	NA	516.5
	6	C04	1	NA	649
	6	C04	2	NA	NA
	6	C05	2	NA	658
	6	C06	1	NA	537.5
	6	C06	2	NA	583
	6	C07	1	NA	659
	6	C08	1	NA	NA
	6	C09	1	NA	640
	6	C09	2	NA	546
	6	C11	1	NA	563.5
	6	C12	1	NA	624
	6	C12	2	NA	653
	6	D02	1	NA	574.5
	6	D03	1	NA	659
	6	D04	1	NA	627
	6	D05	2	NA	659
	6	D06	2	NA	598
	6	D07	1	NA	634
	6	D08	2	NA	537.5
	6	D09	1	NA	551
	6	D09	2	NA	643
	6	D10	1	NA	487.5
	6	D10	2	NA	NA
	6	D11	1	NA	652
	6	D11	2	NA	635
	6	D12	2	NA	657
	6	E01	1	NA	NA
	6	E01	2	NA	649
	6	E03	1	NA	535
	6	E03	2	NA	NA
	6	E04	1	NA	629
	6	E04	2	NA	649
	6	E05	1	NA	601.5
	6	E06	1	NA	545
	6	E06	2	NA	664
	6	E07	1	NA	569
	6	E07	2	NA	NA
	6	E08	1	NA	NA
	6	E08	2	NA	562
	6	E09	2	NA	653
	6	E10	1	NA	NA
	6	E10	2	NA	511.5
	6	E11	1	NA	652
	6	E11	2	NA	557
	6	F01	1	NA	529
	6	F01	2	NA	538.5
	6	F02	2	NA	651
	6	F03	1	NA	643
	6	F04	2	NA	576
	6	F05	1	NA	647
	6	F06	2	NA	548.5
	6	F07	1	NA	606
	6	F07	2	NA	639
	6	F08	1	NA	656
	6	F08	2	NA	644
	6	F09	2	NA	554.5
	6	F10	1	NA	508.5
	6	F11	1	NA	638
	6	F12	1	NA	NA
	6	F12	2	NA	641
	6	G01	1	NA	423
	6	G01	2	NA	547.5
	6	G02	1	NA	535
	6	G02	2	NA	537
	6	G03	1	NA	553.5
	6	G04	1	NA	577
	6	G04	2	NA	558.5
	6	G05	1	NA	643
	6	G05	2	NA	423
	6	G06	1	NA	611
	6	G06	2	NA	622
	6	G07	1	NA	637
	6	G08	1	NA	564
	6	G09	1	NA	497
	6	G09	2	NA	556
	6	G10	1	NA	660
	6	G11	1	NA	661
	6	G11	2	NA	537.5
	6	G12	1	NA	639
	6	G12	2	NA	530
	6	H01	1	NA	604
	6	H01	2	NA	653
	6	H02	1	NA	637
	6	H02	2	NA	515
	6	H03	1	NA	531
	6	H03	2	NA	642
	6	H05	1	NA	513
	6	H05	2	NA	554
	6	H06	1	NA	657
	6	H06	2	NA	529
	6	H07	1	NA	559
	6	H08	1	NA	659
	6	H08	2	NA	516
	6	H09	1	NA	553
	6	H09	2	NA	510
	6	H10	1	NA	542.5
	6	H10	2	NA	655
	6	H11	2	NA	660
	6	H12	2	NA	650
	7	A01	1	NA	658.5
	7	A01	2	NA	NA
	7	A03	1	NA	NA
	7	A05	1	NA	708
	7	A06	1	NA	520
	7	A07	1	NA	640
	7	A07	2	NA	495
	7	A08	2	NA	703
	7	A09	2	NA	NA
	7	A10	1	NA	706
	7	A11	2	NA	633
	7	A12	1	NA	750
	7	A12	2	NA	NA
	7	B01	1	NA	650
	7	B01	2	NA	461
	7	B02	1	NA	NA
	7	B02	2	NA	654
	7	B03	2	NA	683
	7	B04	1	NA	485
	7	B04	2	NA	745
	7	B05	1	NA	NA
	7	B05	2	NA	614
	7	B06	2	NA	601
	7	B07	2	NA	684
	7	B08	1	NA	532
	7	B09	1	NA	566
	7	B10	1	NA	NA
	7	B10	2	NA	428
	7	B11	1	NA	764
	7	B11	2	NA	656
	7	B12	1	NA	449.5
	7	C01	1	NA	NA
	7	C02	2	NA	654
	7	C03	1	NA	728.5
	7	C04	1	NA	NA
	7	C04	2	NA	524
	7	C06	1	NA	702
	7	C06	2	NA	605
	7	C07	1	NA	751
	7	C08	1	NA	NA
	7	C08	2	NA	729
	7	C10	1	NA	784
	7	C11	2	NA	NA
	7	C12	2	NA	642
	7	D01	2	NA	559
	7	D02	2	NA	505
	7	D03	1	NA	580.5
	7	D03	2	NA	698.5
	7	D04	2	NA	663
	7	D05	1	NA	696.5
	7	D05	2	NA	NA
	7	D06	1	NA	766
	7	D06	2	NA	540
	7	D07	1	NA	677.5
	7	D07	2	NA	368.5
	7	D08	1	NA	570.5
	7	D08	2	NA	NA
	7	D09	2	NA	676
	7	D10	1	NA	734
	7	D10	2	NA	639
	7	D11	1	NA	784
	7	D11	2	NA	770
	7	E01	1	NA	NA
	7	E01	2	NA	671
	7	E02	1	NA	633.5
	7	E02	2	NA	780
	7	E04	2	NA	744.5
	7	E06	1	NA	649.5
	7	E07	1	NA	529.5
	7	E07	2	NA	760
	7	E08	1	NA	531
	7	E08	2	NA	NA
	7	E09	1	NA	709
	7	E10	1	NA	728
	7	E11	1	NA	776
	7	E11	2	NA	477.5
	7	E12	1	NA	684
	7	F01	1	NA	578
	7	F02	1	NA	785
	7	F02	2	NA	729
	7	F03	1	NA	718.5
	7	F03	2	NA	600.5
	7	F04	2	NA	727
	7	F05	1	NA	NA
	7	F05	2	NA	768
	7	F06	1	NA	700
	7	F06	2	NA	560.5
	7	F07	1	NA	418
	7	F07	2	NA	775
	7	F08	1	NA	662.5
	7	F08	2	NA	620
	7	F09	1	NA	NA
	7	F09	2	NA	627
	7	F11	2	NA	568
	7	F12	2	NA	542
	7	G01	1	NA	663
	7	G02	2	NA	550
	7	G03	1	NA	NA
	7	G03	2	NA	729
	7	G04	2	NA	541.5
	7	G05	2	NA	NA
	7	G06	1	NA	NA
	7	G06	2	NA	NA
	7	G07	1	NA	685
	7	G07	2	NA	689
	7	G08	2	NA	560.5
	7	G09	1	NA	543
	7	G10	1	NA	534.5
	7	G10	2	NA	586
	7	G11	1	NA	556
	7	G11	2	NA	665.5
	7	G12	1	NA	502
	7	G12	2	NA	624
	7	H02	2	NA	677
	7	H04	1	NA	NA
	7	H05	1	NA	754
	7	H05	2	NA	728
	7	H06	2	NA	NA
	7	H07	2	NA	671
	7	H08	1	NA	627
	7	H08	2	NA	659
	7	H10	1	NA	NA
	7	H12	1	NA	NA
	7	H12	2	NA	765
	8	A03	2	NA	778
	8	A04	1	NA	567
	8	A04	2	NA	548
	8	A05	1	NA	544.5
	8	A05	2	NA	NA
	8	A06	2	NA	661
	8	A07	1	NA	558
	8	A08	2	NA	535.5
	8	A09	2	NA	610
	8	A10	2	NA	NA
	8	A12	1	NA	646
	8	A12	2	NA	533
	8	B01	2	NA	649.5
	8	B03	1	NA	532
	8	B03	2	NA	NA
	8	B04	2	NA	594
	8	B05	1	NA	590
	8	B05	2	NA	538
	8	B08	2	NA	546
	8	B09	1	NA	771
	8	B09	2	NA	NA
	8	B10	1	NA	530.5
	8	B10	2	NA	777
	8	B11	1	NA	510.5
	8	B11	2	NA	557
	8	B12	1	NA	549.5
	8	B12	2	NA	663
	8	C01	1	NA	NA
	8	C01	2	NA	559
	8	C02	2	NA	639
	8	C03	1	NA	603
	8	C03	2	NA	563
	8	C04	2	NA	599
	8	C05	1	NA	452
	8	C05	2	NA	NA
	8	C08	2	NA	566
	8	C09	1	NA	635
	8	C10	1	NA	555
	8	C11	2	NA	570
	8	C12	1	NA	NA
	8	D02	1	NA	658
	8	D02	2	NA	573
	8	D03	1	NA	626
	8	D03	2	NA	NA
	8	D04	1	NA	598
	8	D04	2	NA	526
	8	D05	1	NA	NA
	8	D05	2	NA	NA
	8	D06	2	NA	511
	8	D07	1	NA	647
	8	D07	2	NA	755
	8	D08	1	NA	619
	8	D08	2	NA	765
	8	D09	1	NA	NA
	8	D10	2	NA	665
	8	D11	1	NA	548
	8	D11	2	NA	523
	8	D12	1	NA	695.5
	8	D12	2	NA	410.5
	8	E01	2	NA	NA
	8	E02	1	NA	560
	8	E02	2	NA	591.5
	8	E03	2	NA	456
	8	E04	1	NA	596
	8	E05	1	NA	688.5
	8	E05	2	NA	568
	8	E06	1	NA	499
	8	E06	2	NA	NA
	8	E07	2	NA	NA
	8	E08	1	NA	655
	8	E09	2	NA	540.5
	8	E10	1	NA	777
	8	F01	1	NA	NA
	8	F01	2	NA	530
	8	F03	1	NA	627
	8	F03	2	NA	414.5
	8	F04	1	NA	NA
	8	F04	2	NA	677
	8	F05	1	NA	504.5
	8	F06	2	NA	574
	8	F07	1	NA	753
	8	F08	1	NA	650.5
	8	F09	1	NA	575
	8	F09	2	NA	650
	8	F10	2	NA	666
	8	F11	1	NA	570.5
	8	F11	2	NA	650
	8	F12	1	NA	641
	8	G01	1	NA	550.5
	8	G01	2	NA	565.5
	8	G04	1	NA	629
	8	G04	2	NA	532
	8	G05	1	NA	612
	8	G05	2	NA	564
	8	G06	1	NA	NA
	8	G06	2	NA	567
	8	G07	2	NA	616
	8	G08	2	NA	746
	8	G09	1	NA	561.5
	8	G09	2	NA	553
	8	G10	2	NA	537
	8	G11	1	NA	611
	8	G11	2	NA	609
	8	G12	1	NA	614
	8	G12	2	NA	575.5
	8	H02	1	NA	543.5
	8	H03	1	NA	664
	8	H04	1	NA	513
	8	H04	2	NA	NA
	8	H05	1	NA	567
	8	H06	1	NA	536.5
	8	H08	2	NA	630
	8	H09	2	NA	659
	8	H10	1	NA	602
	8	H10	2	NA	506.5
	8	H11	1	NA	750
	9	A01	1	NA	750
	9	A02	1	NA	NA
	9	A03	2	NA	777
	9	A05	1	NA	777
	9	A05	2	NA	768
	9	A06	1	NA	764
	9	A07	1	NA	534.5
	9	A07	2	NA	659
	9	A10	1	NA	685
	9	A11	1	NA	NA
	9	A11	2	NA	685.5
	9	B01	1	NA	518
	9	B02	1	NA	516
	9	B02	2	NA	621
	9	B03	1	NA	652
	9	B04	2	NA	658
	9	B05	1	NA	541
	9	B05	2	NA	632.5
	9	B07	1	NA	515.5
	9	B07	2	NA	712
	9	B08	1	NA	781
	9	B08	2	NA	510
	9	B09	2	NA	708
	9	B10	2	NA	781
	9	B11	1	NA	NA
	9	B11	2	NA	782
	9	B12	1	NA	558
	9	B12	2	NA	632
	9	C01	2	NA	678
	9	C03	2	NA	612
	9	C04	1	NA	766
	9	C05	1	NA	772
	9	C06	1	NA	782
	9	C06	2	NA	778
	9	C07	1	NA	540
	9	C07	2	NA	526.5
	9	C08	1	NA	782
	9	C08	2	NA	560
	9	C09	1	NA	691
	9	C10	2	NA	635
	9	C11	1	NA	781
	9	C12	1	NA	782
	9	D01	2	NA	546
	9	D03	2	NA	781
	9	D04	1	NA	686
	9	D05	1	NA	NA
	9	D05	2	NA	650.5
	9	D06	1	NA	720
	9	D06	2	NA	678
	9	D07	1	NA	781
	9	D07	2	NA	666.5
	9	D08	1	NA	781
	9	D08	2	NA	542
	9	D09	1	NA	640.5
	9	D09	2	NA	NA
	9	D10	1	NA	781
	9	D10	2	NA	395.5
	9	D11	1	NA	625
	9	D12	1	NA	691
	9	E01	1	NA	603
	9	E01	2	NA	NA
	9	E02	1	NA	558
	9	E03	1	NA	562.5
	9	E04	1	NA	781
	9	E05	1	NA	727
	9	E05	2	NA	668
	9	E06	1	NA	781
	9	E07	1	NA	782
	9	E07	2	NA	671
	9	E08	2	NA	695
	9	E09	2	NA	781
	9	E10	1	NA	690
	9	E11	1	NA	641
	9	E11	2	NA	634
	9	F01	1	NA	584
	9	F01	2	NA	571
	9	F03	1	NA	567
	9	F03	2	NA	781
	9	F05	1	NA	716
	9	F05	2	NA	781
	9	F06	1	NA	782
	9	F06	2	NA	780
	9	F08	2	NA	781
	9	F09	1	NA	637
	9	F09	2	NA	781
	9	F11	1	NA	635
	9	F11	2	NA	681
	9	G02	2	NA	541.5
	9	G03	1	NA	NA
	9	G03	2	NA	554
	9	G04	1	NA	781
	9	G05	1	NA	NA
	9	G06	1	NA	537.5
	9	G07	1	NA	679
	9	G09	2	NA	NA
	9	G10	2	NA	551
	9	G11	1	NA	518
	9	G12	2	NA	540
	9	H01	1	NA	523.5
	9	H02	1	NA	547
	9	H03	2	NA	583.5
	9	H04	2	NA	727
	9	H06	1	NA	543.5
	9	H07	1	NA	634
	9	H10	1	NA	NA
	9	H10	2	NA	653
	9	H11	1	NA	587
	9	H11	2	NA	NA
	9	H12	2	NA	542.5
