# Supplementary material for: Assessing immunogenicity barriers of the HIV-1 envelope trimer
Source: NPJ Vaccines. 2023 Sep 30;8:148. doi: 10.1038/s41541-023-00746-3 (PMC10542815; doi:10.1038/s41541-023-00746-3)
Supplement: Supplementary file 11 — Supplementary dataset for Supplementary Figure 7 [file 41541_2023_746_MOESM11_ESM.xlsx]

## Sheet: Suppl_Fig 7
	DANA	length_group	mutation_position	n_clones
	1	N1C	90	12
	1	N2C	17	1
	1	N2C	53	2
	1	N2C	71	2
	1	N2C	86	1
	1	N2C	104	1
	1	N2C	123	10
	1	N3C	17	2
	1	N3C	36	1
	1	N3C	41	1
	1	N3C	51	1
	1	N3C	54	1
	1	N3C	60	1
	1	N3C	63	2
	1	N3C	66	1
	1	N3C	72	2
	1	N3C	73	1
	1	N3C	86	95
	1	N3C	90	1
	1	N3C	104	29
	1	N3C	107	1
	1	N3C	112	129
	1	N3C	115	1
	1	N3C	119	1
	1	N3C	122	2
	1	N3C	129	1
	1	N3C	151	1
	1	N3C	154	1
	1	N3C	155	2
	1	N3C	156	129
	1	N3C	168	1
	1	N3C	169	2
	2	N1C	33	1
	2	N1C	62	1
	2	N1C	71	2
	2	N1C	85	1
	2	N1C	88	1
	2	N1C	89	1
	2	N1C	90	3
	2	N2C	28	2
	2	N2C	29	12
	2	N2C	46	1
	2	N2C	62	2
	2	N2C	71	8
	2	N2C	73	1
	2	N2C	77	3
	2	N2C	95	1
	2	N2C	104	5
	2	N2C	118	4
	2	N2C	121	4
	2	N2C	122	4
	2	N2C	123	23
	2	N3C	17	1
	2	N3C	21	1
	2	N3C	28	3
	2	N3C	29	5
	2	N3C	40	1
	2	N3C	56	1
	2	N3C	62	15
	2	N3C	63	1
	2	N3C	69	2
	2	N3C	71	5
	2	N3C	72	10
	2	N3C	74	1
	2	N3C	75	14
	2	N3C	84	1
	2	N3C	88	6
	2	N3C	89	2
	2	N3C	104	13
	2	N3C	107	1
	2	N3C	110	2
	2	N3C	112	144
	2	N3C	127	1
	2	N3C	137	2
	2	N3C	140	1
	2	N3C	151	8
	2	N3C	152	1
	2	N3C	153	2
	2	N3C	154	8
	2	N3C	155	9
	2	N3C	156	139
	2	N3C	164	1
	2	N3C	169	1
	3	N1C	29	1
	3	N1C	46	1
	3	N1C	49	1
	3	N1C	51	1
	3	N1C	52	1
	3	N1C	53	1
	3	N1C	54	1
	3	N1C	55	1
	3	N1C	56	1
	3	N1C	71	3
	3	N1C	78	2
	3	N1C	86	2
	3	N1C	87	2
	3	N1C	90	3
	3	N1C	94	1
	3	N1C	95	1
	3	N1C	106	1
	3	N2C	14	1
	3	N2C	17	1
	3	N2C	19	2
	3	N2C	28	7
	3	N2C	29	28
	3	N2C	40	1
	3	N2C	53	1
	3	N2C	56	1
	3	N2C	57	2
	3	N2C	60	2
	3	N2C	61	1
	3	N2C	62	1
	3	N2C	68	1
	3	N2C	71	43
	3	N2C	72	1
	3	N2C	73	1
	3	N2C	74	2
	3	N2C	75	1
	3	N2C	76	1
	3	N2C	77	1
	3	N2C	79	1
	3	N2C	82	1
	3	N2C	84	1
	3	N2C	85	1
	3	N2C	86	1
	3	N2C	87	1
	3	N2C	89	2
	3	N2C	93	2
	3	N2C	94	1
	3	N2C	100	1
	3	N2C	104	14
	3	N2C	106	1
	3	N2C	108	2
	3	N2C	110	1
	3	N2C	111	4
	3	N2C	115	3
	3	N2C	118	19
	3	N2C	119	5
	3	N2C	120	3
	3	N2C	121	17
	3	N2C	122	18
	3	N2C	123	80
	3	N2C	133	1
	3	N2C	136	1
	3	N3C	28	3
	3	N3C	29	3
	3	N3C	31	1
	3	N3C	38	2
	3	N3C	44	1
	3	N3C	46	1
	3	N3C	67	1
	3	N3C	70	1
	3	N3C	95	1
	3	N3C	104	4
	3	N3C	105	1
	3	N3C	112	23
	3	N3C	126	2
	3	N3C	137	1
	3	N3C	139	1
	3	N3C	151	2
	3	N3C	154	2
	3	N3C	155	2
	3	N3C	156	18
	3	N3C	176	1
	4	N1C	71	1
	4	N1C	78	1
	4	N1C	86	1
	4	N1C	87	1
	4	N1C	90	5
	4	N2C	28	1
	4	N2C	29	2
	4	N2C	104	4
	4	N2C	108	4
	4	N2C	111	4
	4	N2C	119	4
	4	N2C	120	4
	4	N2C	123	2
	4	N3C	17	1
	4	N3C	18	1
	4	N3C	28	1
	4	N3C	29	4
	4	N3C	67	1
	4	N3C	75	1
	4	N3C	90	1
	4	N3C	99	1
	4	N3C	104	3
	4	N3C	108	1
	4	N3C	112	157
	4	N3C	122	1
	4	N3C	131	1
	4	N3C	137	1
	4	N3C	143	3
	4	N3C	151	1
	4	N3C	154	2
	4	N3C	155	2
	4	N3C	156	150
	4	N3C	161	1
	4	N3C	164	1
	4	N3C	169	1
	5	N1C	17	1
	5	N1C	29	1
	5	N1C	71	3
	5	N1C	78	1
	5	N1C	85	1
	5	N1C	88	1
	5	N1C	89	1
	5	N1C	90	5
	5	N2C	17	1
	5	N2C	19	1
	5	N2C	27	1
	5	N2C	28	9
	5	N2C	29	23
	5	N2C	36	1
	5	N2C	41	1
	5	N2C	42	1
	5	N2C	43	1
	5	N2C	44	1
	5	N2C	46	1
	5	N2C	61	1
	5	N2C	62	1
	5	N2C	63	1
	5	N2C	64	1
	5	N2C	65	1
	5	N2C	69	3
	5	N2C	71	28
	5	N2C	72	4
	5	N2C	73	4
	5	N2C	74	4
	5	N2C	75	3
	5	N2C	76	4
	5	N2C	77	3
	5	N2C	79	3
	5	N2C	82	3
	5	N2C	84	3
	5	N2C	85	3
	5	N2C	86	2
	5	N2C	87	2
	5	N2C	88	1
	5	N2C	89	3
	5	N2C	90	3
	5	N2C	94	1
	5	N2C	95	1
	5	N2C	101	1
	5	N2C	104	12
	5	N2C	107	1
	5	N2C	108	3
	5	N2C	111	7
	5	N2C	115	2
	5	N2C	118	8
	5	N2C	119	2
	5	N2C	120	2
	5	N2C	121	9
	5	N2C	122	9
	5	N2C	123	43
	5	N2C	126	1
	5	N2C	131	2
	5	N2C	132	1
	5	N2C	133	1
	5	N2C	134	1
	5	N2C	135	1
	5	N2C	136	1
	5	N2C	139	2
	5	N2C	144	1
	5	N3C	17	1
	5	N3C	28	1
	5	N3C	29	5
	5	N3C	38	1
	5	N3C	54	1
	5	N3C	71	1
	5	N3C	85	1
	5	N3C	104	8
	5	N3C	112	29
	5	N3C	126	1
	5	N3C	133	1
	5	N3C	143	1
	5	N3C	144	1
	5	N3C	151	1
	5	N3C	153	1
	5	N3C	154	1
	5	N3C	155	2
	5	N3C	156	17
	5	N3C	168	1
	6	N1C	29	2
	6	N1C	33	1
	6	N1C	36	1
	6	N1C	37	2
	6	N1C	38	3
	6	N1C	39	3
	6	N1C	40	3
	6	N1C	41	3
	6	N1C	42	3
	6	N1C	43	3
	6	N1C	44	3
	6	N1C	46	3
	6	N1C	49	3
	6	N1C	51	3
	6	N1C	52	4
	6	N1C	53	3
	6	N1C	54	3
	6	N1C	55	2
	6	N1C	56	2
	6	N1C	57	1
	6	N1C	71	1
	6	N1C	85	1
	6	N1C	88	1
	6	N1C	89	1
	6	N1C	90	8
	6	N2C	17	1
	6	N2C	19	1
	6	N2C	24	1
	6	N2C	28	2
	6	N2C	29	15
	6	N2C	35	1
	6	N2C	36	3
	6	N2C	37	4
	6	N2C	38	6
	6	N2C	39	8
	6	N2C	40	8
	6	N2C	41	8
	6	N2C	42	8
	6	N2C	43	8
	6	N2C	44	8
	6	N2C	46	8
	6	N2C	49	9
	6	N2C	51	8
	6	N2C	52	9
	6	N2C	53	7
	6	N2C	54	8
	6	N2C	55	6
	6	N2C	56	7
	6	N2C	57	5
	6	N2C	60	5
	6	N2C	61	5
	6	N2C	62	1
	6	N2C	63	1
	6	N2C	64	1
	6	N2C	65	1
	6	N2C	66	1
	6	N2C	71	29
	6	N2C	72	13
	6	N2C	73	12
	6	N2C	74	13
	6	N2C	75	11
	6	N2C	76	13
	6	N2C	77	13
	6	N2C	79	13
	6	N2C	82	13
	6	N2C	84	13
	6	N2C	85	13
	6	N2C	86	13
	6	N2C	87	14
	6	N2C	88	13
	6	N2C	89	16
	6	N2C	90	9
	6	N2C	93	8
	6	N2C	94	6
	6	N2C	95	5
	6	N2C	96	2
	6	N2C	97	1
	6	N2C	98	1
	6	N2C	99	1
	6	N2C	100	2
	6	N2C	104	10
	6	N2C	105	1
	6	N2C	107	1
	6	N2C	115	1
	6	N2C	118	6
	6	N2C	119	1
	6	N2C	121	6
	6	N2C	122	7
	6	N2C	123	61
	6	N2C	126	1
	6	N2C	127	1
	6	N2C	128	2
	6	N2C	129	1
	6	N2C	131	1
	6	N2C	133	1
	6	N2C	135	1
	6	N2C	139	1
	6	N3C	28	1
	6	N3C	29	1
	6	N3C	39	1
	6	N3C	40	1
	6	N3C	41	1
	6	N3C	42	1
	6	N3C	43	1
	6	N3C	44	1
	6	N3C	46	1
	6	N3C	49	1
	6	N3C	51	1
	6	N3C	52	1
	6	N3C	53	1
	6	N3C	54	1
	6	N3C	55	1
	6	N3C	56	1
	6	N3C	57	1
	6	N3C	60	1
	6	N3C	61	1
	6	N3C	62	1
	6	N3C	112	1
	6	N3C	123	1
	6	N3C	156	1
	6	N3C	168	1
	7	N1C	36	1
	7	N1C	37	2
	7	N1C	38	2
	7	N1C	39	2
	7	N1C	40	2
	7	N1C	41	2
	7	N1C	42	2
	7	N1C	43	2
	7	N1C	44	2
	7	N1C	46	2
	7	N1C	49	2
	7	N1C	51	2
	7	N1C	52	2
	7	N1C	53	2
	7	N1C	54	2
	7	N1C	55	2
	7	N1C	56	2
	7	N1C	71	2
	7	N1C	78	2
	7	N1C	79	1
	7	N1C	82	1
	7	N1C	84	1
	7	N1C	85	1
	7	N1C	86	2
	7	N1C	87	2
	7	N1C	88	1
	7	N1C	89	1
	7	N1C	90	2
	7	N1C	94	1
	7	N1C	95	1
	7	N1C	96	1
	7	N1C	98	1
	7	N2C	22	1
	7	N2C	28	1
	7	N2C	29	4
	7	N2C	36	1
	7	N2C	37	2
	7	N2C	38	3
	7	N2C	39	4
	7	N2C	40	5
	7	N2C	41	5
	7	N2C	42	5
	7	N2C	43	5
	7	N2C	44	5
	7	N2C	46	5
	7	N2C	49	5
	7	N2C	51	5
	7	N2C	52	5
	7	N2C	53	5
	7	N2C	54	5
	7	N2C	55	5
	7	N2C	56	5
	7	N2C	57	2
	7	N2C	60	4
	7	N2C	61	2
	7	N2C	62	1
	7	N2C	65	1
	7	N2C	69	1
	7	N2C	70	1
	7	N2C	71	10
	7	N2C	72	9
	7	N2C	73	9
	7	N2C	74	9
	7	N2C	75	9
	7	N2C	76	10
	7	N2C	77	10
	7	N2C	79	10
	7	N2C	82	9
	7	N2C	84	9
	7	N2C	85	8
	7	N2C	86	8
	7	N2C	87	9
	7	N2C	88	8
	7	N2C	89	8
	7	N2C	90	7
	7	N2C	93	5
	7	N2C	94	6
	7	N2C	95	5
	7	N2C	96	3
	7	N2C	97	4
	7	N2C	98	3
	7	N2C	99	1
	7	N2C	100	1
	7	N2C	101	1
	7	N2C	104	9
	7	N2C	111	1
	7	N2C	112	1
	7	N2C	118	3
	7	N2C	121	3
	7	N2C	122	3
	7	N2C	123	17
	7	N3C	17	1
	7	N3C	28	1
	7	N3C	29	3
	7	N3C	37	1
	7	N3C	38	2
	7	N3C	39	2
	7	N3C	40	2
	7	N3C	41	2
	7	N3C	42	4
	7	N3C	43	3
	7	N3C	44	4
	7	N3C	46	4
	7	N3C	49	4
	7	N3C	51	4
	7	N3C	52	4
	7	N3C	53	4
	7	N3C	54	5
	7	N3C	55	4
	7	N3C	56	7
	7	N3C	57	4
	7	N3C	60	1
	7	N3C	61	4
	7	N3C	62	1
	7	N3C	63	1
	7	N3C	65	1
	7	N3C	67	1
	7	N3C	69	1
	7	N3C	71	5
	7	N3C	72	8
	7	N3C	73	8
	7	N3C	74	9
	7	N3C	75	9
	7	N3C	76	9
	7	N3C	77	8
	7	N3C	79	10
	7	N3C	82	9
	7	N3C	84	10
	7	N3C	85	11
	7	N3C	86	9
	7	N3C	87	10
	7	N3C	88	9
	7	N3C	89	9
	7	N3C	90	5
	7	N3C	93	4
	7	N3C	94	4
	7	N3C	95	2
	7	N3C	96	1
	7	N3C	97	1
	7	N3C	98	2
	7	N3C	99	1
	7	N3C	100	1
	7	N3C	101	1
	7	N3C	103	2
	7	N3C	104	10
	7	N3C	105	5
	7	N3C	106	5
	7	N3C	107	5
	7	N3C	108	6
	7	N3C	109	5
	7	N3C	110	5
	7	N3C	112	32
	7	N3C	115	5
	7	N3C	117	6
	7	N3C	118	5
	7	N3C	119	3
	7	N3C	120	3
	7	N3C	121	5
	7	N3C	122	4
	7	N3C	123	3
	7	N3C	126	4
	7	N3C	127	5
	7	N3C	128	1
	7	N3C	134	2
	7	N3C	135	1
	7	N3C	137	3
	7	N3C	139	1
	7	N3C	151	4
	7	N3C	154	4
	7	N3C	155	5
	7	N3C	156	21
	7	N3C	169	1
	8	N1C	29	1
	8	N1C	38	1
	8	N1C	39	1
	8	N1C	40	1
	8	N1C	41	1
	8	N1C	42	1
	8	N1C	43	1
	8	N1C	44	1
	8	N1C	46	1
	8	N1C	49	1
	8	N1C	60	1
	8	N1C	71	1
	8	N1C	85	1
	8	N1C	88	1
	8	N1C	89	1
	8	N1C	90	3
	8	N2C	17	1
	8	N2C	28	3
	8	N2C	29	6
	8	N2C	36	1
	8	N2C	37	6
	8	N2C	38	12
	8	N2C	39	14
	8	N2C	40	14
	8	N2C	41	14
	8	N2C	42	14
	8	N2C	43	14
	8	N2C	44	14
	8	N2C	46	14
	8	N2C	49	15
	8	N2C	51	16
	8	N2C	52	17
	8	N2C	53	18
	8	N2C	54	17
	8	N2C	55	16
	8	N2C	56	15
	8	N2C	57	11
	8	N2C	60	7
	8	N2C	61	6
	8	N2C	62	2
	8	N2C	63	1
	8	N2C	64	1
	8	N2C	70	1
	8	N2C	71	15
	8	N2C	72	11
	8	N2C	73	11
	8	N2C	74	11
	8	N2C	75	11
	8	N2C	76	13
	8	N2C	77	12
	8	N2C	79	14
	8	N2C	82	14
	8	N2C	84	14
	8	N2C	85	15
	8	N2C	86	14
	8	N2C	87	15
	8	N2C	88	16
	8	N2C	89	16
	8	N2C	90	13
	8	N2C	93	8
	8	N2C	94	8
	8	N2C	95	5
	8	N2C	96	4
	8	N2C	97	3
	8	N2C	98	3
	8	N2C	99	3
	8	N2C	100	1
	8	N2C	101	1
	8	N2C	102	1
	8	N2C	103	1
	8	N2C	104	6
	8	N2C	105	1
	8	N2C	111	3
	8	N2C	117	1
	8	N2C	118	8
	8	N2C	119	1
	8	N2C	120	1
	8	N2C	121	9
	8	N2C	122	8
	8	N2C	123	35
	8	N2C	127	1
	8	N2C	128	1
	8	N2C	129	1
	8	N2C	131	1
	8	N2C	136	1
	8	N2C	137	1
	8	N2C	144	1
	8	N3C	29	1
	8	N3C	38	2
	8	N3C	39	2
	8	N3C	40	2
	8	N3C	41	2
	8	N3C	42	2
	8	N3C	43	2
	8	N3C	44	2
	8	N3C	46	2
	8	N3C	49	2
	8	N3C	51	2
	8	N3C	52	3
	8	N3C	53	2
	8	N3C	54	2
	8	N3C	55	2
	8	N3C	56	1
	8	N3C	57	1
	8	N3C	61	1
	8	N3C	62	1
	8	N3C	63	1
	8	N3C	64	1
	8	N3C	65	2
	8	N3C	66	1
	8	N3C	67	1
	8	N3C	68	1
	8	N3C	69	1
	8	N3C	70	1
	8	N3C	72	2
	8	N3C	73	2
	8	N3C	74	3
	8	N3C	75	2
	8	N3C	76	2
	8	N3C	77	2
	8	N3C	79	2
	8	N3C	82	2
	8	N3C	84	1
	8	N3C	85	1
	8	N3C	86	1
	8	N3C	87	1
	8	N3C	88	4
	8	N3C	89	4
	8	N3C	90	2
	8	N3C	93	3
	8	N3C	94	1
	8	N3C	95	1
	8	N3C	98	1
	8	N3C	102	1
	8	N3C	103	1
	8	N3C	104	6
	8	N3C	105	1
	8	N3C	106	1
	8	N3C	107	1
	8	N3C	108	2
	8	N3C	109	1
	8	N3C	110	1
	8	N3C	112	12
	8	N3C	115	1
	8	N3C	117	1
	8	N3C	118	1
	8	N3C	119	1
	8	N3C	120	1
	8	N3C	121	1
	8	N3C	122	2
	8	N3C	136	1
	8	N3C	137	2
	8	N3C	151	3
	8	N3C	154	3
	8	N3C	155	3
	8	N3C	156	9
	8	N3C	168	1
	9	N1C	71	1
	9	N1C	78	1
	9	N2C	20	1
	9	N2C	28	1
	9	N2C	29	3
	9	N2C	37	1
	9	N2C	38	4
	9	N2C	39	7
	9	N2C	40	7
	9	N2C	41	7
	9	N2C	42	7
	9	N2C	43	7
	9	N2C	44	7
	9	N2C	46	8
	9	N2C	49	8
	9	N2C	51	8
	9	N2C	52	8
	9	N2C	53	7
	9	N2C	54	7
	9	N2C	55	6
	9	N2C	56	6
	9	N2C	57	4
	9	N2C	60	4
	9	N2C	61	3
	9	N2C	62	2
	9	N2C	63	1
	9	N2C	64	1
	9	N2C	69	2
	9	N2C	70	1
	9	N2C	71	13
	9	N2C	72	9
	9	N2C	73	10
	9	N2C	74	10
	9	N2C	75	11
	9	N2C	76	10
	9	N2C	77	10
	9	N2C	79	11
	9	N2C	82	10
	9	N2C	84	9
	9	N2C	85	9
	9	N2C	86	9
	9	N2C	87	9
	9	N2C	88	9
	9	N2C	89	6
	9	N2C	90	3
	9	N2C	93	4
	9	N2C	94	2
	9	N2C	95	1
	9	N2C	98	1
	9	N2C	100	1
	9	N2C	103	1
	9	N2C	104	6
	9	N2C	106	1
	9	N2C	107	2
	9	N2C	108	1
	9	N2C	111	3
	9	N2C	115	1
	9	N2C	118	4
	9	N2C	119	1
	9	N2C	120	5
	9	N2C	121	4
	9	N2C	122	4
	9	N2C	123	20
	9	N2C	133	1
	9	N3C	24	1
	9	N3C	29	3
	9	N3C	37	2
	9	N3C	38	4
	9	N3C	39	4
	9	N3C	40	4
	9	N3C	41	4
	9	N3C	42	4
	9	N3C	43	4
	9	N3C	44	4
	9	N3C	46	5
	9	N3C	49	5
	9	N3C	51	5
	9	N3C	52	5
	9	N3C	53	5
	9	N3C	54	5
	9	N3C	55	2
	9	N3C	56	7
	9	N3C	57	2
	9	N3C	60	2
	9	N3C	61	2
	9	N3C	62	1
	9	N3C	63	1
	9	N3C	64	3
	9	N3C	65	1
	9	N3C	71	3
	9	N3C	72	4
	9	N3C	73	5
	9	N3C	74	5
	9	N3C	75	5
	9	N3C	76	5
	9	N3C	77	5
	9	N3C	79	5
	9	N3C	82	5
	9	N3C	84	6
	9	N3C	85	6
	9	N3C	86	6
	9	N3C	87	6
	9	N3C	88	6
	9	N3C	89	7
	9	N3C	90	3
	9	N3C	93	3
	9	N3C	94	3
	9	N3C	95	2
	9	N3C	96	1
	9	N3C	97	1
	9	N3C	98	1
	9	N3C	99	1
	9	N3C	100	1
	9	N3C	102	1
	9	N3C	103	1
	9	N3C	104	4
	9	N3C	105	4
	9	N3C	106	4
	9	N3C	107	5
	9	N3C	108	5
	9	N3C	109	4
	9	N3C	110	5
	9	N3C	112	44
	9	N3C	115	4
	9	N3C	117	3
	9	N3C	118	3
	9	N3C	119	2
	9	N3C	120	3
	9	N3C	121	3
	9	N3C	122	4
	9	N3C	123	1
	9	N3C	126	2
	9	N3C	127	2
	9	N3C	128	1
	9	N3C	136	1
	9	N3C	137	1
	9	N3C	144	1
	9	N3C	151	2
	9	N3C	152	1
	9	N3C	153	1
	9	N3C	154	2
	9	N3C	155	2
	9	N3C	156	39
	1<sup>mod</sup>	N1C	71	1
	1<sup>mod</sup>	N1C	78	1
	1<sup>mod</sup>	N1C	90	3
	1<sup>mod</sup>	N2C	22	1
	1<sup>mod</sup>	N2C	29	10
	1<sup>mod</sup>	N2C	71	16
	1<sup>mod</sup>	N2C	72	1
	1<sup>mod</sup>	N2C	118	1
	1<sup>mod</sup>	N2C	121	3
	1<sup>mod</sup>	N2C	122	3
	1<sup>mod</sup>	N2C	123	17
	1<sup>mod</sup>	N2C	139	1
	1<sup>mod</sup>	N3C	15	1
	1<sup>mod</sup>	N3C	17	1
	1<sup>mod</sup>	N3C	18	1
	1<sup>mod</sup>	N3C	22	1
	1<sup>mod</sup>	N3C	28	6
	1<sup>mod</sup>	N3C	29	15
	1<sup>mod</sup>	N3C	44	1
	1<sup>mod</sup>	N3C	46	1
	1<sup>mod</sup>	N3C	65	1
	1<sup>mod</sup>	N3C	71	10
	1<sup>mod</sup>	N3C	86	2
	1<sup>mod</sup>	N3C	87	1
	1<sup>mod</sup>	N3C	89	1
	1<sup>mod</sup>	N3C	90	3
	1<sup>mod</sup>	N3C	104	9
	1<sup>mod</sup>	N3C	108	1
	1<sup>mod</sup>	N3C	112	121
	1<sup>mod</sup>	N3C	123	2
	1<sup>mod</sup>	N3C	132	2
	1<sup>mod</sup>	N3C	133	2
	1<sup>mod</sup>	N3C	136	2
	1<sup>mod</sup>	N3C	138	1
	1<sup>mod</sup>	N3C	140	1
	1<sup>mod</sup>	N3C	148	2
	1<sup>mod</sup>	N3C	151	8
	1<sup>mod</sup>	N3C	154	6
	1<sup>mod</sup>	N3C	155	11
	1<sup>mod</sup>	N3C	156	104
	1<sup>mod</sup>	N3C	164	1
	1<sup>mod</sup>	N3C	166	1
	1<sup>mod</sup>	N3C	168	1
	1<sup>mod</sup>	N3C	172	1
	1<sup>mod</sup>	N3C	177	1
	3<sup>mod</sup>	N1C	90	1
	3<sup>mod</sup>	N2C	28	1
	3<sup>mod</sup>	N2C	29	2
	3<sup>mod</sup>	N2C	35	1
	3<sup>mod</sup>	N2C	60	1
	3<sup>mod</sup>	N2C	71	5
	3<sup>mod</sup>	N2C	72	2
	3<sup>mod</sup>	N2C	73	2
	3<sup>mod</sup>	N2C	74	2
	3<sup>mod</sup>	N2C	75	2
	3<sup>mod</sup>	N2C	76	2
	3<sup>mod</sup>	N2C	77	2
	3<sup>mod</sup>	N2C	79	2
	3<sup>mod</sup>	N2C	82	2
	3<sup>mod</sup>	N2C	84	2
	3<sup>mod</sup>	N2C	85	2
	3<sup>mod</sup>	N2C	86	2
	3<sup>mod</sup>	N2C	87	2
	3<sup>mod</sup>	N2C	88	2
	3<sup>mod</sup>	N2C	89	2
	3<sup>mod</sup>	N2C	90	1
	3<sup>mod</sup>	N2C	93	2
	3<sup>mod</sup>	N2C	94	1
	3<sup>mod</sup>	N2C	95	1
	3<sup>mod</sup>	N2C	104	2
	3<sup>mod</sup>	N2C	106	1
	3<sup>mod</sup>	N2C	111	1
	3<sup>mod</sup>	N2C	123	4
	3<sup>mod</sup>	N3C	24	1
	3<sup>mod</sup>	N3C	29	9
	3<sup>mod</sup>	N3C	32	1
	3<sup>mod</sup>	N3C	38	4
	3<sup>mod</sup>	N3C	39	4
	3<sup>mod</sup>	N3C	40	4
	3<sup>mod</sup>	N3C	41	5
	3<sup>mod</sup>	N3C	42	6
	3<sup>mod</sup>	N3C	43	4
	3<sup>mod</sup>	N3C	44	4
	3<sup>mod</sup>	N3C	46	4
	3<sup>mod</sup>	N3C	49	5
	3<sup>mod</sup>	N3C	51	5
	3<sup>mod</sup>	N3C	52	7
	3<sup>mod</sup>	N3C	53	6
	3<sup>mod</sup>	N3C	54	6
	3<sup>mod</sup>	N3C	55	6
	3<sup>mod</sup>	N3C	56	7
	3<sup>mod</sup>	N3C	57	5
	3<sup>mod</sup>	N3C	60	5
	3<sup>mod</sup>	N3C	61	5
	3<sup>mod</sup>	N3C	62	3
	3<sup>mod</sup>	N3C	63	3
	3<sup>mod</sup>	N3C	64	4
	3<sup>mod</sup>	N3C	65	3
	3<sup>mod</sup>	N3C	66	2
	3<sup>mod</sup>	N3C	67	2
	3<sup>mod</sup>	N3C	71	9
	3<sup>mod</sup>	N3C	72	11
	3<sup>mod</sup>	N3C	73	11
	3<sup>mod</sup>	N3C	74	12
	3<sup>mod</sup>	N3C	75	13
	3<sup>mod</sup>	N3C	76	11
	3<sup>mod</sup>	N3C	77	14
	3<sup>mod</sup>	N3C	79	12
	3<sup>mod</sup>	N3C	82	12
	3<sup>mod</sup>	N3C	84	11
	3<sup>mod</sup>	N3C	85	11
	3<sup>mod</sup>	N3C	86	11
	3<sup>mod</sup>	N3C	87	11
	3<sup>mod</sup>	N3C	88	11
	3<sup>mod</sup>	N3C	89	12
	3<sup>mod</sup>	N3C	90	10
	3<sup>mod</sup>	N3C	93	9
	3<sup>mod</sup>	N3C	94	9
	3<sup>mod</sup>	N3C	95	7
	3<sup>mod</sup>	N3C	96	3
	3<sup>mod</sup>	N3C	97	3
	3<sup>mod</sup>	N3C	98	3
	3<sup>mod</sup>	N3C	99	3
	3<sup>mod</sup>	N3C	100	3
	3<sup>mod</sup>	N3C	101	3
	3<sup>mod</sup>	N3C	103	3
	3<sup>mod</sup>	N3C	104	10
	3<sup>mod</sup>	N3C	105	8
	3<sup>mod</sup>	N3C	106	6
	3<sup>mod</sup>	N3C	107	5
	3<sup>mod</sup>	N3C	108	5
	3<sup>mod</sup>	N3C	109	5
	3<sup>mod</sup>	N3C	110	5
	3<sup>mod</sup>	N3C	112	94
	3<sup>mod</sup>	N3C	115	5
	3<sup>mod</sup>	N3C	117	5
	3<sup>mod</sup>	N3C	118	5
	3<sup>mod</sup>	N3C	119	5
	3<sup>mod</sup>	N3C	120	5
	3<sup>mod</sup>	N3C	121	4
	3<sup>mod</sup>	N3C	122	5
	3<sup>mod</sup>	N3C	123	3
	3<sup>mod</sup>	N3C	126	2
	3<sup>mod</sup>	N3C	127	2
	3<sup>mod</sup>	N3C	128	2
	3<sup>mod</sup>	N3C	129	2
	3<sup>mod</sup>	N3C	130	3
	3<sup>mod</sup>	N3C	131	1
	3<sup>mod</sup>	N3C	137	3
	3<sup>mod</sup>	N3C	148	1
	3<sup>mod</sup>	N3C	151	40
	3<sup>mod</sup>	N3C	154	40
	3<sup>mod</sup>	N3C	155	40
	3<sup>mod</sup>	N3C	156	90
	3<sup>mod</sup>	N3C	160	1
	3<sup>mod</sup>	N3C	168	1
	5<sup>mod</sup>	N1C	90	2
	5<sup>mod</sup>	N2C	17	1
	5<sup>mod</sup>	N2C	28	2
	5<sup>mod</sup>	N2C	29	3
	5<sup>mod</sup>	N2C	36	1
	5<sup>mod</sup>	N2C	71	5
	5<sup>mod</sup>	N2C	104	2
	5<sup>mod</sup>	N2C	111	1
	5<sup>mod</sup>	N2C	118	5
	5<sup>mod</sup>	N2C	119	1
	5<sup>mod</sup>	N2C	120	1
	5<sup>mod</sup>	N2C	121	5
	5<sup>mod</sup>	N2C	122	5
	5<sup>mod</sup>	N2C	123	20
	5<sup>mod</sup>	N2C	127	2
	5<sup>mod</sup>	N2C	128	1
	5<sup>mod</sup>	N2C	129	1
	5<sup>mod</sup>	N2C	131	1
	5<sup>mod</sup>	N3C	16	1
	5<sup>mod</sup>	N3C	22	1
	5<sup>mod</sup>	N3C	28	1
	5<sup>mod</sup>	N3C	29	3
	5<sup>mod</sup>	N3C	35	1
	5<sup>mod</sup>	N3C	37	1
	5<sup>mod</sup>	N3C	38	1
	5<sup>mod</sup>	N3C	39	1
	5<sup>mod</sup>	N3C	40	3
	5<sup>mod</sup>	N3C	41	1
	5<sup>mod</sup>	N3C	42	1
	5<sup>mod</sup>	N3C	43	1
	5<sup>mod</sup>	N3C	44	1
	5<sup>mod</sup>	N3C	46	1
	5<sup>mod</sup>	N3C	49	1
	5<sup>mod</sup>	N3C	51	1
	5<sup>mod</sup>	N3C	52	1
	5<sup>mod</sup>	N3C	53	1
	5<sup>mod</sup>	N3C	54	3
	5<sup>mod</sup>	N3C	55	1
	5<sup>mod</sup>	N3C	56	1
	5<sup>mod</sup>	N3C	61	2
	5<sup>mod</sup>	N3C	62	2
	5<sup>mod</sup>	N3C	65	1
	5<sup>mod</sup>	N3C	68	1
	5<sup>mod</sup>	N3C	70	2
	5<sup>mod</sup>	N3C	71	6
	5<sup>mod</sup>	N3C	74	1
	5<sup>mod</sup>	N3C	86	1
	5<sup>mod</sup>	N3C	89	2
	5<sup>mod</sup>	N3C	104	24
	5<sup>mod</sup>	N3C	106	1
	5<sup>mod</sup>	N3C	112	143
	5<sup>mod</sup>	N3C	122	1
	5<sup>mod</sup>	N3C	128	13
	5<sup>mod</sup>	N3C	132	1
	5<sup>mod</sup>	N3C	137	11
	5<sup>mod</sup>	N3C	139	2
	5<sup>mod</sup>	N3C	143	2
	5<sup>mod</sup>	N3C	144	2
	5<sup>mod</sup>	N3C	151	26
	5<sup>mod</sup>	N3C	154	24
	5<sup>mod</sup>	N3C	155	26
	5<sup>mod</sup>	N3C	156	131
	5<sup>mod</sup>	N3C	161	1
	5<sup>mod</sup>	N3C	168	1
	5<sup>mod</sup>	N3C	169	2
