# Supplementary material for: Assessing immunogenicity barriers of the HIV-1 envelope trimer
Source: NPJ Vaccines. 2023 Sep 30;8:148. doi: 10.1038/s41541-023-00746-3 (PMC10542815; doi:10.1038/s41541-023-00746-3)
Supplement: Supplementary file 12 — Supplementary dataset for Supplementary Figure 9 [file 41541_2023_746_MOESM12_ESM.xlsx]

## Sheet: Suppl_Fig 9a (BG505 DS-SOSIP)
	Pre 1-79		RLU (ELISA)
		log c (Ab) ng/ml	17b	2G12	PGT145	447-52d	19b
		3.69897	22088400	94867160	69785240	68275040	84793280
		3	5243040	88145680	68573360	39040720	77432320
		2.30103	1128840	86998720	62986720	12304720	66957520
		1.60206	-154880	82888920	45084760	2508360	29301800
		0.90309	-451040	65595880	17820400	359920	9208880
		0.20412	-290040	36746240	4495240	-70720	2214960
		-0.49485	1463160	10584480	1073040	-124040	444240
		log c (Ab) ng/ml	1-79
		4.69897	84581200
		4	84281560
		3.30103	83684760
		2.60206	82242000
		1.90309	78667120
		1.20412	60912200
		0.50515	25687440
	Post 1-79		RLU (ELISA)
		log c (Ab) ng/ml	17b	2G12	PGT145	447-52d	19b
		3.69897	16788800	78227840	59802800	16185800	67595560
		3	14455520	66819800	51687800	7091920	44664840
		2.30103	-1917880	68345400	44335120	1520040	25162880
		1.60206	-2134000	63183960	28122640	-1387880	7162640
		0.90309	-2571120	49882360	5725720	-1840360	4731600
		0.20412	-1085440	22244640	-996360	-1747280	3950640
		-0.49485	-1838640	5047480	-1829160	-686320	3422640
		log c (Ab) ng/ml	1-79
		4.69897	57501720
		4	56240480
		3.30103	49365160
		2.60206	43661640
		1.90309	34325760
		1.20412	19753240
		0.50515	4511400

## Sheet: Suppl_Fig S9b (30355 DS-SOSIP)
	pre 1-79		RLU (ELISA)
		log c (Ab) ng/ml	17b	2G12	PGT145	447-52d	19b
		3.69897	22088400	94867160	69785240	68275040	84793280
		3	5243040	88145680	68573360	39040720	77432320
		2.30103	1128840	86998720	62986720	12304720	66957520
		1.60206	-154880	82888920	45084760	2508360	29301800
		0.90309	-451040	65595880	17820400	359920	9208880
		0.20412	-290040	36746240	4495240	-70720	2214960
		-0.49485	1463160	10584480	1073040	-124040	444240
		log c (Ab) ng/ml	1-79
		4	84281560
		3.30103	83684760
		2.60206	82242000
		1.90309	78667120
		1.20412	60912200
		0.50515	25687440
	post 1-79		RLU (ELISA)
		log c (Ab) ng/ml	17b	2G12	PGT145	447-52d	19b
		3.69897	16788800	78227840	59802800	16185800	67595560
		3	14455520	66819800	51687800	7091920	44664840
		2.30103	-1917880	68345400	44335120	1520040	25162880
		1.60206	-2134000	63183960	28122640	-1387880	7162640
		0.90309	-2571120	49882360	5725720	-1840360	4731600
		0.20412	-1085440	22244640	-996360	-1747280	3950640
		-0.49485	-1838640	5047480	-1829160	-686320	3422640
		log c (Ab) ng/ml	1-79
		4	56240480
		3.30103	49365160
		2.60206	43661640
		1.90309	34325760
		1.20412	19753240
		0.50515	4511400
